# Supplementary material for: (3-Oxo-3H-benzo[f]chromen-1-yl)methyl piperidine-1-carbodithio­ate
Source: Acta Crystallogr Sect E Struct Rep Online. 2012 Oct 20;68(Pt 11):o3167. doi: 10.1107/S1600536812042870 (PMC3515261; doi:10.1107/S1600536812042870)
Supplement: Supplementary file 1 [file e-68-o3167-sup1.cif]

##############################################################################
#                                                                            #
# This CIF contains the data in a paper accepted for publication in          #
# Acta Crystallographica Section E. It conforms to the requirements of       #
# Notes for Authors for Acta Crystallographica Section E, and has been       #
# peer reviewed under the auspices of the IUCr Commission on Journals.       #
#                                                                            #
# Full details of the Crystallographic Information File format               #
# are given in the paper "The Crystallographic Information File (CIF):       #
# a New Standard Archive File for Crystallography" by S. R. Hall, F. H.      #
# Allen and I. D. Brown [Acta Cryst. (1991), A47, 655-685].                  #
#                                                                            #
# The current version of the core CIF dictionary is obtainable from          #
# ftp://ftp.iucr.org/pub/cif_core.dic.                                       #
#                                                                            #
# Software is freely available for graphical display of the structure(s)     #
# in this CIF. For information consult the CIF software page                 #
# http://www.iucr.org/resources/cif/software.                                #
#                                                                            #
# This file may be used for bona fide research purposes within the           #
# scientific community so long as proper attribution is given to the journal # 
# article from which it was obtained.                                        #
#                                                                            #
##############################################################################
data_I
_audit_creation_method     SHELXL-97
_chemical_name_systematic
;
(3-Oxo-3<i>H</i>-benzo[<i>f</i>]chromen-1-yl)methyl piperidine-1-carbodithioate
;
_chemical_name_common     ?
_chemical_formula_moiety     'C20 H19 N O2 S2'
_chemical_formula_sum     'C20 H19 N O2 S2'
_chemical_formula_iupac     'C20 H19 N O2 S2'
_chemical_formula_weight     369.48
_chemical_melting_point     455
_symmetry_cell_setting     monoclinic
_symmetry_space_group_name_H-M     'P 21/c'
_symmetry_space_group_name_Hall     '-P 2ybc'
loop_
    _symmetry_equiv_pos_as_xyz
    'x, y, z'
    '-x, y+1/2, -z+1/2'
    '-x, -y, -z'
    'x, -y-1/2, z-1/2'
_cell_length_a     12.4508(3)
_cell_length_b     10.1924(3)
_cell_length_c     14.0188(4)
_cell_angle_alpha     90.00
_cell_angle_beta     100.953(2)
_cell_angle_gamma     90.00
_cell_volume     1746.63(8)
_cell_formula_units_Z     4
_cell_measurement_reflns_used     2993
_cell_measurement_theta_min     1.67
_cell_measurement_theta_max     24.93
_cell_measurement_temperature     296(2)
_exptl_crystal_description     Plate
_exptl_crystal_colour     colourless
_exptl_crystal_size_max     0.24
_exptl_crystal_size_mid     0.20
_exptl_crystal_size_min     0.12
_exptl_crystal_density_diffrn     1.405
_exptl_crystal_density_meas     ?
_exptl_crystal_density_method     'not measured'
_exptl_crystal_F_000     776
_exptl_absorpt_coefficient_mu     0.318
_exptl_absorpt_correction_type     multi-scan
_exptl_absorpt_process_details     '(SADABS; Sheldrick, 2007)'
_exptl_absorpt_correction_T_min     0.7700
_exptl_absorpt_correction_T_max     1.0000
_exptl_special_details
;
IR (KBr): 655 cm^-1^(C---S), 1235 cm^-1^(C=S), 1007 cm^-1^(C---O), 877
cm^-1^(C---N),1137 cm^-1^(C---O---C), 1720 cm^-1^(C=O). GCMS: m/e: 369. 1H NMR
(400 MHz, CDCl~3~, \\?, p.p.m.): 1.74(s, 6H, Piperidine-CH~2~), 3.90(s, 2H,
Piperidine-CH~2~), 4.32(s, 2H Piperidine-CH~2~), 4.85(s, 2H, Methylene-CH~2~),
6.67(s,1<i>H</i>, Ar---H), 7.64(s, 2H, Ar---H), 7.65(s, 2H, Ar---H),
7.88(m,1<i>H</i>, Ar---H), 8.56(m,1<i>H</i>, Ar---H). Elemental analysis for
C~20~H~19~NO~2~S~2~: C, 64.93; H, 5.11; N, 3.68.
;
_diffrn_ambient_temperature     296(2)
_diffrn_radiation_type     MoK\a
_diffrn_radiation_wavelength     0.71073
_diffrn_radiation_source     'fine-focus sealed tube'
_diffrn_radiation_monochromator     graphite
_diffrn_measurement_device_type     'Bruker SMART CCD'
_diffrn_measurement_method     '\w and \f scans'
_diffrn_detector_area_resol_mean     ?
_diffrn_reflns_number     12000
_diffrn_reflns_av_R_equivalents     0.0287
_diffrn_reflns_av_sigmaI/netI     0.0299
_diffrn_reflns_theta_min     1.67
_diffrn_reflns_theta_max     24.93
_diffrn_reflns_theta_full     24.93
_diffrn_measured_fraction_theta_max     0.979
_diffrn_measured_fraction_theta_full     0.979
_diffrn_reflns_limit_h_min     -14
_diffrn_reflns_limit_h_max     14
_diffrn_reflns_limit_k_min     -12
_diffrn_reflns_limit_k_max     10
_diffrn_reflns_limit_l_min     -16
_diffrn_reflns_limit_l_max     16
_diffrn_standards_number     .
_diffrn_standards_interval_count     .
_diffrn_standards_interval_time     .
_diffrn_standards_decay_%     ?
_refine_special_details
;
Refinement of <i>F</i>^2^ against ALL reflections. The weighted <i>R</i>-factor
<i>wR</i> and goodness of fit <i>S</i> are based on <i>F</i>^2^, conventional
<i>R</i>-factors <i>R</i> are based on <i>F</i>, with <i>F</i> set to zero for
negative <i>F</i>^2^. The threshold expression of <i>F</i>^2^ >
2\s(<i>F</i>^2^) is used only for calculating <i>R</i>-factors(gt) <i>etc</i>.
and is not relevant to the choice of reflections for refinement.
<i>R</i>-factors based on <i>F</i>^2^ are statistically about twice as large
as those based on <i>F</i>, and <i>R</i>- factors based on ALL data will be
even larger.
;
_reflns_number_total     2993
_reflns_number_gt     2380
_reflns_threshold_expression     I>2\s(I)
_refine_ls_structure_factor_coef     Fsqd
_refine_ls_matrix_type     full
_refine_ls_R_factor_all     0.0456
_refine_ls_R_factor_gt     0.0340
_refine_ls_wR_factor_gt     0.0776
_refine_ls_wR_factor_ref     0.0817
_refine_ls_goodness_of_fit_ref     1.056
_refine_ls_restrained_S_all     1.056
_refine_ls_number_reflns     2993
_refine_ls_number_parameters     226
_refine_ls_number_restraints     0
_refine_ls_hydrogen_treatment     constr
_refine_ls_weighting_scheme     calc
_refine_ls_weighting_details
         'calc w=1/[\s^2^(Fo^2^)+(0.0374P)^2^+0.1604P] where P=(Fo^2^+2Fc^2^)/3'
_atom_sites_solution_hydrogens     geom
_atom_sites_solution_primary     direct
_atom_sites_solution_secondary     difmap
_refine_ls_shift/su_max     0.000
_refine_ls_shift/su_mean     0.000
_refine_diff_density_max     0.161
_refine_diff_density_min     -0.139
_refine_ls_extinction_method     none
_refine_ls_extinction_coef     ?
loop_
    _atom_type_symbol
    _atom_type_description
    _atom_type_scat_dispersion_real
    _atom_type_scat_dispersion_imag
    _atom_type_scat_source
    'C' 'C' 0.0033 0.0016
                         'International Tables Vol C Tables 4.2.6.8 and 6.1.1.4'
    'H' 'H' 0.0000 0.0000
                         'International Tables Vol C Tables 4.2.6.8 and 6.1.1.4'
    'N' 'N' 0.0061 0.0033
                         'International Tables Vol C Tables 4.2.6.8 and 6.1.1.4'
    'O' 'O' 0.0106 0.0060
                         'International Tables Vol C Tables 4.2.6.8 and 6.1.1.4'
    'S' 'S' 0.1246 0.1234
                         'International Tables Vol C Tables 4.2.6.8 and 6.1.1.4'
_computing_data_collection     'SMART (Bruker, 2001)'
_computing_cell_refinement     'SAINT (Bruker, 2001)'
_computing_data_reduction     'SAINT (Bruker, 2001)'
_computing_structure_solution     'SHELXS97 (Sheldrick, 2008)'
_computing_structure_refinement     'SHELXL97 (Sheldrick, 2008)'
_computing_molecular_graphics     'ORTEP-3 (Farrugia, 1997)'
_computing_publication_material     'SHELXL97 (Sheldrick, 2008)'
loop_
    _atom_site_type_symbol
    _atom_site_label
    _atom_site_fract_x
    _atom_site_fract_y
    _atom_site_fract_z
    _atom_site_U_iso_or_equiv
    _atom_site_adp_type
    _atom_site_calc_flag
    _atom_site_refinement_flags
    _atom_site_occupancy
    _atom_site_symmetry_multiplicity
    _atom_site_disorder_assembly
    _atom_site_disorder_group
    S S1 0.27800(4) 0.69065(5) 0.37375(3) 0.05055(15) Uani d . 1 1 . .
    S S2 0.48792(4) 0.78586(6) 0.49758(3) 0.06250(17) Uani d . 1 1 . .
    O O3 0.09397(10) 0.81457(13) 0.67448(8) 0.0520(3) Uani d . 1 1 . .
    O O4 0.12823(11) 0.60307(14) 0.68426(9) 0.0669(4) Uani d . 1 1 . .
    N N5 0.46698(11) 0.57768(15) 0.38149(9) 0.0502(4) Uani d . 1 1 . .
    C C6 0.13705(14) 0.7038(2) 0.64137(12) 0.0502(5) Uani d . 1 1 . .
    C C7 0.18621(14) 0.72190(18) 0.55883(12) 0.0469(4) Uani d . 1 1 . .
    H H7 0.2160 0.6487 0.5340 0.056 Uiso calc R 1 1 . .
    C C8 0.19268(12) 0.83761(17) 0.51406(11) 0.0412(4) Uani d . 1 1 . .
    C C9 0.15023(12) 0.95573(17) 0.55367(11) 0.0410(4) Uani d . 1 1 . .
    C C10 0.10299(13) 0.93577(18) 0.63419(11) 0.0448(4) Uani d . 1 1 . .
    C C11 0.05735(16) 1.0358(2) 0.68248(13) 0.0619(6) Uani d . 1 1 . .
    H H11 0.0263 1.0168 0.7362 0.074 Uiso calc R 1 1 . .
    C C12 0.05917(17) 1.1592(2) 0.64997(15) 0.0691(6) Uani d . 1 1 . .
    H H12 0.0297 1.2258 0.6824 0.083 Uiso calc R 1 1 . .
    C C13 0.10462(15) 1.19123(19) 0.56782(14) 0.0574(5) Uani d . 1 1 . .
    C C14 0.10225(19) 1.3216(2) 0.53383(19) 0.0753(7) Uani d . 1 1 . .
    H H14 0.0715 1.3865 0.5668 0.090 Uiso calc R 1 1 . .
    C C15 0.14331(19) 1.3548(2) 0.4550(2) 0.0779(7) Uani d . 1 1 . .
    H H15 0.1404 1.4412 0.4333 0.093 Uiso calc R 1 1 . .
    C C16 0.18980(18) 1.2583(2) 0.40712(19) 0.0778(7) Uani d . 1 1 . .
    H H16 0.2185 1.2806 0.3527 0.093 Uiso calc R 1 1 . .
    C C17 0.19479(16) 1.1313(2) 0.43759(16) 0.0662(6) Uani d . 1 1 . .
    H H17 0.2279 1.0695 0.4039 0.079 Uiso calc R 1 1 . .
    C C18 0.15154(12) 1.09039(18) 0.51844(12) 0.0473(4) Uani d . 1 1 . .
    C C19 0.24178(14) 0.84276(18) 0.42314(12) 0.0491(4) Uani d . 1 1 . .
    H H19A 0.3070 0.8968 0.4371 0.059 Uiso calc R 1 1 . .
    H H19B 0.1901 0.8873 0.3731 0.059 Uiso calc R 1 1 . .
    C C20 0.42141(14) 0.67877(17) 0.41861(11) 0.0438(4) Uani d . 1 1 . .
    C C21 0.41030(16) 0.48928(19) 0.30567(13) 0.0568(5) Uani d . 1 1 . .
    H H21A 0.3318 0.5002 0.2989 0.068 Uiso calc R 1 1 . .
    H H21B 0.4282 0.3990 0.3239 0.068 Uiso calc R 1 1 . .
    C C22 0.44414(17) 0.5192(2) 0.21075(13) 0.0663(6) Uani d . 1 1 . .
    H H22A 0.4193 0.6065 0.1894 0.080 Uiso calc R 1 1 . .
    H H22B 0.4098 0.4571 0.1619 0.080 Uiso calc R 1 1 . .
    C C23 0.56693(18) 0.5117(2) 0.22032(15) 0.0780(7) Uani d . 1 1 . .
    H H23A 0.5871 0.5421 0.1606 0.094 Uiso calc R 1 1 . .
    H H23B 0.5903 0.4211 0.2303 0.094 Uiso calc R 1 1 . .
    C C24 0.62477(16) 0.5941(2) 0.30422(15) 0.0700(6) Uani d . 1 1 . .
    H H24A 0.7030 0.5792 0.3131 0.084 Uiso calc R 1 1 . .
    H H24B 0.6112 0.6862 0.2892 0.084 Uiso calc R 1 1 . .
    C C25 0.58614(14) 0.5613(2) 0.39697(13) 0.0630(6) Uani d . 1 1 . .
    H H25A 0.6055 0.4715 0.4158 0.076 Uiso calc R 1 1 . .
    H H25B 0.6212 0.6189 0.4488 0.076 Uiso calc R 1 1 . .
loop_
    _atom_site_aniso_label
    _atom_site_aniso_U_11
    _atom_site_aniso_U_22
    _atom_site_aniso_U_33
    _atom_site_aniso_U_12
    _atom_site_aniso_U_13
    _atom_site_aniso_U_23
    S1 0.0437(3) 0.0616(3) 0.0487(3) 0.0059(2) 0.01482(19) -0.0062(2)
    S2 0.0606(3) 0.0702(4) 0.0536(3) 0.0040(3) 0.0032(2) -0.0135(2)
    O3 0.0525(7) 0.0653(9) 0.0419(6) 0.0039(6) 0.0182(5) 0.0000(6)
    O4 0.0801(9) 0.0660(10) 0.0613(8) 0.0012(8) 0.0303(7) 0.0170(8)
    N5 0.0491(8) 0.0593(10) 0.0437(7) 0.0116(7) 0.0126(6) -0.0042(7)
    C6 0.0484(10) 0.0607(14) 0.0433(9) 0.0027(9) 0.0130(8) 0.0041(9)
    C7 0.0466(10) 0.0502(12) 0.0478(9) 0.0071(8) 0.0192(8) 0.0002(8)
    C8 0.0324(8) 0.0510(12) 0.0416(8) 0.0034(8) 0.0108(7) 0.0005(8)
    C9 0.0302(8) 0.0487(11) 0.0440(9) 0.0018(7) 0.0069(7) -0.0048(8)
    C10 0.0384(9) 0.0544(12) 0.0411(9) 0.0026(8) 0.0062(7) -0.0051(8)
    C11 0.0632(13) 0.0766(17) 0.0473(10) 0.0106(11) 0.0143(9) -0.0165(10)
    C12 0.0717(14) 0.0691(17) 0.0649(13) 0.0160(12) 0.0090(11) -0.0274(12)
    C13 0.0477(11) 0.0527(13) 0.0657(12) 0.0018(9) -0.0043(9) -0.0156(10)
    C14 0.0724(15) 0.0483(14) 0.0958(17) 0.0052(11) -0.0076(13) -0.0186(12)
    C15 0.0727(15) 0.0456(14) 0.1077(18) -0.0077(11) -0.0022(13) 0.0075(13)
    C16 0.0667(14) 0.0626(16) 0.1065(17) -0.0027(12) 0.0223(13) 0.0195(13)
    C17 0.0600(12) 0.0517(14) 0.0930(15) 0.0079(10) 0.0298(11) 0.0149(11)
    C18 0.0316(9) 0.0487(12) 0.0594(10) -0.0001(8) 0.0033(7) -0.0035(9)
    C19 0.0467(10) 0.0546(12) 0.0507(9) 0.0123(8) 0.0209(8) 0.0073(8)
    C20 0.0484(10) 0.0524(12) 0.0334(8) 0.0075(8) 0.0151(7) 0.0053(7)
    C21 0.0619(12) 0.0504(12) 0.0602(11) 0.0073(9) 0.0172(9) -0.0064(9)
    C22 0.0743(14) 0.0786(16) 0.0473(10) 0.0168(11) 0.0150(9) -0.0072(10)
    C23 0.0788(15) 0.106(2) 0.0560(12) 0.0296(13) 0.0302(11) 0.0052(12)
    C24 0.0554(12) 0.0809(17) 0.0787(14) 0.0189(11) 0.0252(10) 0.0102(12)
    C25 0.0504(11) 0.0821(16) 0.0569(11) 0.0239(10) 0.0112(9) -0.0007(10)
_geom_special_details
;
All s.u.'s (except the s.u. in the dihedral angle between two l.s. planes) are
estimated using the full covariance matrix. The cell s.u.'s are taken into
account individually in the estimation of s.u.'s in distances, angles and
torsion angles; correlations between s.u.'s in cell parameters are only used
when they are defined by crystal symmetry. An approximate (isotropic)
treatment of cell s.u.'s is used for estimating s.u.'s involving l.s. planes.
;
loop_
    _geom_bond_atom_site_label_1
    _geom_bond_atom_site_label_2
    _geom_bond_site_symmetry_2
    _geom_bond_distance
    _geom_bond_publ_flag
    S1 C20 . 1.7809(17) ?
    S1 C19 . 1.7904(18) ?
    S2 C20 . 1.6597(18) ?
    O3 C6 . 1.368(2) ?
    O3 C10 . 1.372(2) ?
    O4 C6 . 1.205(2) ?
    N5 C20 . 1.329(2) ?
    N5 C25 . 1.468(2) ?
    N5 C21 . 1.468(2) ?
    C6 C7 . 1.420(2) ?
    C7 C8 . 1.346(2) ?
    C7 H7 . 0.9300 ?
    C8 C9 . 1.466(2) ?
    C8 C19 . 1.516(2) ?
    C9 C10 . 1.383(2) ?
    C9 C18 . 1.460(2) ?
    C10 C11 . 1.403(2) ?
    C11 C12 . 1.339(3) ?
    C11 H11 . 0.9300 ?
    C12 C13 . 1.414(3) ?
    C12 H12 . 0.9300 ?
    C13 C14 . 1.410(3) ?
    C13 C18 . 1.425(2) ?
    C14 C15 . 1.346(3) ?
    C14 H14 . 0.9300 ?
    C15 C16 . 1.379(3) ?
    C15 H15 . 0.9300 ?
    C16 C17 . 1.361(3) ?
    C16 H16 . 0.9300 ?
    C17 C18 . 1.407(3) ?
    C17 H17 . 0.9300 ?
    C19 H19A . 0.9700 ?
    C19 H19B . 0.9700 ?
    C21 C22 . 1.501(3) ?
    C21 H21A . 0.9700 ?
    C21 H21B . 0.9700 ?
    C22 C23 . 1.511(3) ?
    C22 H22A . 0.9700 ?
    C22 H22B . 0.9700 ?
    C23 C24 . 1.512(3) ?
    C23 H23A . 0.9700 ?
    C23 H23B . 0.9700 ?
    C24 C25 . 1.507(3) ?
    C24 H24A . 0.9700 ?
    C24 H24B . 0.9700 ?
    C25 H25A . 0.9700 ?
    C25 H25B . 0.9700 ?
loop_
    _geom_angle_atom_site_label_1
    _geom_angle_atom_site_label_2
    _geom_angle_atom_site_label_3
    _geom_angle_site_symmetry_1
    _geom_angle_site_symmetry_3
    _geom_angle
    _geom_angle_publ_flag
    C20 S1 C19 . . 103.40(8) ?
    C6 O3 C10 . . 122.36(13) ?
    C20 N5 C25 . . 121.67(16) ?
    C20 N5 C21 . . 125.25(15) ?
    C25 N5 C21 . . 111.76(14) ?
    O4 C6 O3 . . 117.06(16) ?
    O4 C6 C7 . . 127.68(18) ?
    O3 C6 C7 . . 115.26(16) ?
    C8 C7 C6 . . 124.55(16) ?
    C8 C7 H7 . . 117.7 ?
    C6 C7 H7 . . 117.7 ?
    C7 C8 C9 . . 119.04(14) ?
    C7 C8 C19 . . 119.48(15) ?
    C9 C8 C19 . . 121.48(14) ?
    C10 C9 C18 . . 116.62(15) ?
    C10 C9 C8 . . 115.34(15) ?
    C18 C9 C8 . . 128.03(14) ?
    O3 C10 C9 . . 123.31(15) ?
    O3 C10 C11 . . 112.56(15) ?
    C9 C10 C11 . . 124.12(18) ?
    C12 C11 C10 . . 118.93(19) ?
    C12 C11 H11 . . 120.5 ?
    C10 C11 H11 . . 120.5 ?
    C11 C12 C13 . . 121.94(18) ?
    C11 C12 H12 . . 119.0 ?
    C13 C12 H12 . . 119.0 ?
    C14 C13 C12 . . 120.4(2) ?
    C14 C13 C18 . . 120.0(2) ?
    C12 C13 C18 . . 119.57(18) ?
    C15 C14 C13 . . 121.8(2) ?
    C15 C14 H14 . . 119.1 ?
    C13 C14 H14 . . 119.1 ?
    C14 C15 C16 . . 118.7(2) ?
    C14 C15 H15 . . 120.6 ?
    C16 C15 H15 . . 120.6 ?
    C17 C16 C15 . . 121.6(2) ?
    C17 C16 H16 . . 119.2 ?
    C15 C16 H16 . . 119.2 ?
    C16 C17 C18 . . 122.2(2) ?
    C16 C17 H17 . . 118.9 ?
    C18 C17 H17 . . 118.9 ?
    C17 C18 C13 . . 115.63(18) ?
    C17 C18 C9 . . 125.56(17) ?
    C13 C18 C9 . . 118.80(16) ?
    C8 C19 S1 . . 117.83(12) ?
    C8 C19 H19A . . 107.8 ?
    S1 C19 H19A . . 107.8 ?
    C8 C19 H19B . . 107.8 ?
    S1 C19 H19B . . 107.8 ?
    H19A C19 H19B . . 107.2 ?
    N5 C20 S2 . . 125.10(13) ?
    N5 C20 S1 . . 112.86(13) ?
    S2 C20 S1 . . 122.04(10) ?
    N5 C21 C22 . . 109.86(16) ?
    N5 C21 H21A . . 109.7 ?
    C22 C21 H21A . . 109.7 ?
    N5 C21 H21B . . 109.7 ?
    C22 C21 H21B . . 109.7 ?
    H21A C21 H21B . . 108.2 ?
    C21 C22 C23 . . 111.14(16) ?
    C21 C22 H22A . . 109.4 ?
    C23 C22 H22A . . 109.4 ?
    C21 C22 H22B . . 109.4 ?
    C23 C22 H22B . . 109.4 ?
    H22A C22 H22B . . 108.0 ?
    C22 C23 C24 . . 111.43(16) ?
    C22 C23 H23A . . 109.3 ?
    C24 C23 H23A . . 109.3 ?
    C22 C23 H23B . . 109.3 ?
    C24 C23 H23B . . 109.3 ?
    H23A C23 H23B . . 108.0 ?
    C25 C24 C23 . . 111.42(19) ?
    C25 C24 H24A . . 109.3 ?
    C23 C24 H24A . . 109.3 ?
    C25 C24 H24B . . 109.3 ?
    C23 C24 H24B . . 109.3 ?
    H24A C24 H24B . . 108.0 ?
    N5 C25 C24 . . 109.06(15) ?
    N5 C25 H25A . . 109.9 ?
    C24 C25 H25A . . 109.9 ?
    N5 C25 H25B . . 109.9 ?
    C24 C25 H25B . . 109.9 ?
    H25A C25 H25B . . 108.3 ?
loop_
    _geom_hbond_atom_site_label_D
    _geom_hbond_atom_site_label_H
    _geom_hbond_atom_site_label_A
    _geom_hbond_site_symmetry_A
    _geom_hbond_distance_DH
    _geom_hbond_distance_HA
    _geom_hbond_distance_DA
    _geom_hbond_angle_DHA
    _geom_hbond_publ_flag
    C11 H11 O4 2_556 0.93 2.56 3.308(2) 138 yes
data_global
_journal_data_validation_number     ?
_journal_date_recd_electronic     2012-10-11
_journal_date_accepted     2012-10-13
_journal_name_full     'Acta Crystallographica, Section E'
_journal_year     2012
_journal_volume     68
_journal_issue     11
_journal_page_first     o3167
_journal_page_last     o3167
_journal_paper_category     QO
_journal_paper_doi     10.1107/S1600536812042870
_journal_coeditor_code     HB6973
_publ_contact_author_name     'H.C.Devarajegowda'
_publ_contact_author_address
;
Department of Physics
Yuvaraja's College (Constituent College)
University of Mysore Mysore
Karnataka, India.
;
_publ_contact_author_email     'devarajegowda@yahoo.com'
_publ_contact_author_fax     '+91 0821 2419292'
_publ_contact_author_phone     '+91 0821 2518101'
_publ_section_title
;
(3-Oxo-3<i>H</i>-benzo[<i>f</i>]chromen-1-yl)methyl piperidine-1-carbodithioate
;
loop_
    _publ_author_name
    _publ_author_address
    'O. Kotresh'
;
Department of Chemistry
Karnatak University's Karnatak Science College
Dharwad, Karnataka 580 001, India
;
    'K. Mahesh Kumar'
;
Department of Chemistry
Karnatak University's Karnatak Science College
Dharwad, Karnataka 580 001, India
;
    'N. M. Mahabaleshwaraiah'
;
Department of Chemistry
Karnatak University's Karnatak Science College
Dharwad, Karnataka 580 001, India
;
    'H. K. Arunkashi'
;
Department of Physics
Yuvaraja's College (Constituent College)
University of Mysore, Mysore 570 005
Karnataka, India
;
    'H. C. Devarajegowda'
;
Department of Physics
Yuvaraja's College (Constituent College)
University of Mysore, Mysore 570 005
Karnataka, India
;
