# Supplementary material for: (3-Oxo-3H-benzo[f]chromen-1-yl)methyl piperidine-1-carbodithio­ate
Source: Acta Crystallogr Sect E Struct Rep Online. 2012 Oct 20;68(Pt 11):o3167. doi: 10.1107/S1600536812042870 (PMC3515261; doi:10.1107/S1600536812042870)
Supplement: Supplementary file 2 [file e-68-o3167-Isup2.hkl]

#
# h,k,l, Fc-squared, Fo-squared, sigma(Fo-squared) and status flag
#
data_I
_shelx_title ' CHEM_MaheshK_J65_0m in P2(1)/c'
_shelx_refln_list_code          4
_shelx_F_calc_maximum      276.04
_exptl_crystal_F_000       776.00
_reflns_d_resolution_high  0.8432
 
loop_
 _symmetry_equiv_pos_as_xyz
 'x, y, z'
 '-x, y+1/2, -z+1/2'
 '-x, -y, -z'
 'x, -y-1/2, z-1/2'
 
_cell_length_a    12.4508
_cell_length_b    10.1924
_cell_length_c    14.0188
_cell_angle_alpha  90.000
_cell_angle_beta  100.953
_cell_angle_gamma  90.000
 
_shelx_F_squared_multiplier     1.000
 
loop_
 _refln_index_h
 _refln_index_k
 _refln_index_l
 _refln_F_squared_calc
 _refln_F_squared_meas
 _refln_F_squared_sigma
 _refln_observed_status
   1   0   0       33.23       31.10      2.22 o
   2   0   0     1412.56     1453.45     39.24 o
   3   0   0    37410.78    31346.47   4176.37 o
   4   0   0     3377.15     3492.06    200.28 o
   6   0   0      979.50     1059.91     50.53 o
   7   0   0      757.13      818.03     25.90 o
   8   0   0       56.43       47.81      4.70 o
   9   0   0      737.37      707.95     15.58 o
  10   0   0      373.86      357.52     40.35 o
  11   0   0       48.90       41.81      6.66 o
  12   0   0        1.03        2.22      4.44 o
  13   0   0      262.02      254.71     17.77 o
  14   0   0       62.58       91.07     13.33 o
   1   1   0     4973.67     4941.59     46.10 o
   2   1   0      560.15      612.69      6.98 o
   3   1   0     2150.74     2172.83     21.91 o
   5   1   0     1906.47     2021.22     21.67 o
   6   1   0     4164.83     4095.69     57.86 o
   7   1   0        1.26        4.05      0.96 o
   8   1   0        3.59        2.56      1.07 o
   9   1   0      116.48      119.80      4.63 o
  10   1   0      421.67      401.95      8.29 o
  11   1   0      155.00      146.08      7.26 o
  12   1   0       30.87       35.98      5.56 o
  13   1   0        6.99        1.48      4.81 o
  14   1   0      115.35      109.58     14.81 o
   0   2   0     3661.42     3815.92     60.39 o
   1   2   0     2692.47     2579.13     26.25 o
   2   2   0     4232.28     4186.18     43.15 o
   3   2   0     2397.39     2354.83     21.86 o
   4   2   0     3869.65     3884.77     35.26 o
   5   2   0     3411.14     3407.36     29.88 o
   6   2   0      577.00      565.99      7.31 o
   7   2   0      944.33      969.54     10.90 o
   8   2   0      293.64      293.98      5.70 o
   9   2   0      421.50      409.56      8.83 o
  10   2   0      783.37      790.64     13.85 o
  11   2   0      190.90      202.64      8.04 o
  12   2   0        0.08        0.00      3.37 o
  13   2   0      249.80      231.03     11.38 o
  14   2   0        9.39        6.66      6.66 o
   1   3   0     1312.02     1234.01     18.80 o
   2   3   0     1560.84     1509.69     18.97 o
   3   3   0        2.06        0.23      0.73 o
   4   3   0        9.68        6.26      0.91 o
   6   3   0      196.59      208.75      3.93 o
   7   3   0       18.28       19.96      1.64 o
   8   3   0      624.84      668.34      8.95 o
   9   3   0        5.60        1.82      1.77 o
  10   3   0      207.67      225.69      9.50 o
  11   3   0        0.03        0.00      2.83 o
  12   3   0       33.91       46.00      5.95 o
  13   3   0        7.38        7.03      4.71 o
  14   3   0       40.60       39.98      9.63 o
   0   4   0        5.91        0.00      2.22 o
   1   4   0     2837.02     2840.95     40.28 o
   2   4   0     1897.91     1914.73     24.17 o
   3   4   0       23.65       18.79      1.72 o
   4   4   0      809.30      771.16     11.08 o
   5   4   0        0.78        0.13      0.82 o
   6   4   0       15.97       16.78      1.67 o
   7   4   0        1.57        3.93      1.34 o
   8   4   0      141.53      145.46      7.73 o
   9   4   0       30.42       35.76      4.76 o
  10   4   0       47.40       52.55      5.95 o
  11   4   0        2.42        1.26      3.12 o
  12   4   0       23.05       25.60      4.90 o
  13   4   0       20.99       32.58      9.63 o
   1   5   0      153.68      155.67      7.77 o
   2   5   0      911.57     1005.43     19.21 o
   3   5   0      570.02      636.18     10.83 o
   4   5   0        0.87        0.99      1.21 o
   5   5   0      313.47      325.09      7.48 o
   6   5   0      475.49      479.02     12.51 o
   7   5   0      269.69      254.10      9.08 o
   8   5   0      268.66      239.78     12.04 o
   9   5   0      223.47      256.17     31.10 o
  10   5   0       18.40       27.22      5.92 o
  11   5   0       38.52       40.71      7.05 o
  12   5   0       26.92       34.75      7.40 o
  13   5   0        0.28        0.00      4.71 o
   0   6   0      809.05      817.43     28.14 o
   1   6   0      116.43      129.03      7.05 o
   2   6   0      102.13       99.04      5.80 o
   3   6   0      291.23      308.00      9.39 o
   4   6   0       65.18       56.81      4.13 o
   5   6   0       20.64       22.70      3.37 o
   6   6   0     1192.68     1202.01     19.90 o
   7   6   0       85.24       94.83      8.90 o
   8   6   0       68.58       71.42      8.10 o
   9   6   0        4.23        5.18      3.66 o
  10   6   0        2.40        4.44      4.19 o
  11   6   0       18.04       18.51      5.69 o
  12   6   0        7.04       15.21      5.69 o
   1   7   0      875.05      844.76     21.72 o
   2   7   0       24.47       25.28      4.43 o
   3   7   0      587.46      564.08     17.25 o
   4   7   0       95.58      106.16      6.95 o
   5   7   0        0.05        0.04      2.26 o
   6   7   0       34.46       25.20      5.24 o
   7   7   0        0.67        0.00      2.84 o
   8   7   0      151.76      146.84     12.04 o
   9   7   0        2.58        0.00      5.92 o
  10   7   0       90.20       99.96     10.47 o
  11   7   0        2.13        6.51      4.95 o
   0   8   0     1139.52     1114.34     39.24 o
   1   8   0       20.67       22.59      4.71 o
   2   8   0        2.12        0.00      2.62 o
   3   8   0        0.01        0.00      2.40 o
   4   8   0        0.29        0.00      3.94 o
   5   8   0      883.93      868.01     20.15 o
   6   8   0      249.22      227.68     12.57 o
   7   8   0       67.94       75.61     13.33 o
   8   8   0       73.80       64.42      8.90 o
   9   8   0       22.32       40.04      7.33 o
  10   8   0       34.46       43.40      7.85 o
   1   9   0      278.47      265.46     25.17 o
   2   9   0        0.15        0.00      5.92 o
   3   9   0        1.79        5.76      3.12 o
   4   9   0        6.85        3.90      3.26 o
   5   9   0      114.52       99.57      9.95 o
   6   9   0       72.72       62.82      8.63 o
   7   9   0       11.40       11.15      4.95 o
   8   9   0       28.00       28.55      7.05 o
   9   9   0        7.35        8.40      5.16 o
   0  10   0      169.14      174.74     17.77 o
   1  10   0      102.81      101.13      9.95 o
   2  10   0       21.17       18.97      4.33 o
   3  10   0        0.56        2.96      3.42 o
   4  10   0        0.68        0.00      4.81 o
   5  10   0      192.99      190.34     14.14 o
   6  10   0        1.01        0.00      3.90 o
   7  10   0       38.02       44.08      8.10 o
   8  10   0       38.35       42.35     11.85 o
   1  11   0       10.61        7.67      4.82 o
   2  11   0        3.12        5.75      3.92 o
   3  11   0        0.39        0.00      3.90 o
   4  11   0        2.94        6.75      5.92 o
   5  11   0        2.98        0.00      4.19 o
   0  12   0        0.22        0.17      4.43 o
   1  12   0        0.16        2.69      5.88 o
 -14   1   1        2.72        0.00      3.70 o
 -13   1   1       29.96       20.07      4.36 o
 -12   1   1       46.45       63.20      8.44 o
 -11   1   1       13.15        9.14      4.12 o
 -10   1   1      149.38      126.98      7.59 o
  -9   1   1       26.49       20.44      2.17 o
  -7   1   1       99.79       90.97      3.15 o
  -6   1   1       17.85       20.48      1.71 o
  -5   1   1     1481.59     1500.30     16.21 o
  -4   1   1     1248.94     1194.72     14.10 o
  -3   1   1       15.84       19.98      1.49 o
  -2   1   1       37.47       33.42      1.01 o
  -1   1   1     6413.06     6308.64     58.05 o
   0   1   1      546.30      529.64      5.12 o
   1   1   1     2738.54     2718.58     31.32 o
   2   1   1     1221.76     1296.34     19.06 o
   3   1   1     5055.10     5124.65     55.04 o
   5   1   1     1724.16     1757.49     16.87 o
   6   1   1     1107.54     1230.60     13.96 o
   7   1   1      866.85      916.36     11.59 o
   8   1   1        4.25        2.58      1.11 o
   9   1   1       10.94        9.43      1.55 o
  10   1   1       26.73       27.02      3.00 o
  11   1   1        1.90        0.32      1.77 o
  12   1   1        8.72        9.72      3.90 o
  13   1   1        6.42        2.22      5.18 o
  14   1   1        1.78        0.00      5.18 o
 -14   2   1        7.09        8.14      6.66 o
 -13   2   1      174.76      180.13     32.21 o
 -12   2   1       13.85       17.35      3.38 o
 -11   2   1      286.16      283.72      9.66 o
 -10   2   1       69.01       75.93      5.08 o
  -9   2   1       38.97       44.94      3.88 o
  -8   2   1      285.68      282.13      6.04 o
  -7   2   1      200.02      220.85      4.39 o
  -6   2   1     1003.83     1052.75     11.94 o
  -5   2   1       68.92       87.49      3.19 o
  -4   2   1      171.17      150.96      3.10 o
  -3   2   1       22.92       23.60      1.43 o
  -2   2   1       62.75       54.87      2.66 o
  -1   2   1     4297.69     4165.19     39.77 o
   0   2   1     1441.57     1425.21     21.20 o
   1   2   1     4830.94     4814.85     53.59 o
   2   2   1        9.01        6.53      1.11 o
   3   2   1     1203.94     1260.85     20.32 o
   4   2   1       27.75       24.54      1.40 o
   6   2   1       51.19       50.05      2.44 o
   7   2   1       50.62       59.00      3.15 o
   8   2   1      405.81      399.57      6.87 o
   9   2   1       16.39       15.84      2.24 o
  10   2   1      285.15      286.72      9.39 o
  11   2   1      369.56      427.17     13.79 o
  12   2   1       29.18       34.80      6.75 o
  13   2   1       24.59       20.73      8.89 o
  14   2   1        9.30       17.77      8.14 o
 -14   3   1       87.06       81.45     13.33 o
 -13   3   1        3.80        3.02      3.55 o
 -12   3   1      326.68      348.55     16.34 o
 -11   3   1       20.29       26.97      4.51 o
 -10   3   1        3.12        8.38      2.55 o
  -9   3   1       22.83       18.80      2.55 o
  -8   3   1       51.72       43.68      2.82 o
  -7   3   1     3702.94     3793.46     36.51 o
  -6   3   1       32.30       41.41      2.28 o
  -5   3   1      959.92      985.40     12.08 o
  -4   3   1     4031.39     4000.13     38.95 o
  -3   3   1     1113.00     1115.13     13.89 o
  -2   3   1      739.20      697.63      9.44 o
  -1   3   1      172.72      180.71      3.68 o
   0   3   1       33.74       34.54      2.26 o
   1   3   1      848.41      820.65     10.57 o
   2   3   1     1320.55     1233.87     14.93 o
   3   3   1      140.80      135.11      3.19 o
   4   3   1       12.76       13.84      1.28 o
   5   3   1      271.67      243.60      7.73 o
   6   3   1      779.57      741.11      8.83 o
   7   3   1     1505.95     1471.62     14.56 o
   8   3   1       41.47       43.69      2.75 o
   9   3   1      298.59      288.16      8.87 o
  10   3   1      594.15      636.95     14.29 o
  11   3   1       59.04       71.39      6.84 o
  12   3   1       11.97        6.36      4.43 o
  13   3   1        0.28        0.00      5.18 o
 -13   4   1      216.65      205.84     20.73 o
 -12   4   1      142.63      145.26     10.11 o
 -11   4   1       24.44       23.73      4.55 o
 -10   4   1       84.36       78.07      7.08 o
  -9   4   1      704.80      673.00     14.00 o
  -8   4   1      920.82      930.28     14.85 o
  -7   4   1       86.22      102.18      5.79 o
  -6   4   1      565.74      573.85      8.29 o
  -5   4   1      462.38      490.72      7.09 o
  -4   4   1      810.71      831.87     11.88 o
  -3   4   1      463.49      523.16      8.26 o
  -2   4   1     1824.33     1832.63     23.45 o
  -1   4   1     1454.30     1352.29     21.35 o
   0   4   1        0.21        0.93      0.95 o
   1   4   1       60.32       62.92      4.17 o
   2   4   1        4.08        1.48      0.97 o
   3   4   1      854.42      767.75     10.57 o
   4   4   1       29.69       36.65      3.07 o
   5   4   1      345.90      329.04      7.00 o
   6   4   1       38.09       38.32      2.19 o
   7   4   1      828.95      845.46     13.51 o
   8   4   1     1088.82     1090.04     16.51 o
   9   4   1        3.61        6.81      2.69 o
  10   4   1        5.18        4.44      3.66 o
  11   4   1      120.55      133.48     21.84 o
  12   4   1      151.29      187.29     14.11 o
  13   4   1        1.03        1.22      4.43 o
 -13   5   1        0.01        1.48      4.71 o
 -11   5   1       32.21       44.87      6.06 o
 -10   5   1        5.61       11.42      3.65 o
  -9   5   1        4.52        4.95      2.83 o
  -8   5   1      812.40      805.95     38.48 o
  -7   5   1     2611.70     2585.51     37.30 o
  -6   5   1       47.89       51.24      2.73 o
  -5   5   1      132.83      120.11      4.91 o
  -4   5   1     1037.40     1123.21     15.53 o
  -3   5   1      109.50      104.50      4.22 o
  -2   5   1     3204.38     3203.18     39.15 o
  -1   5   1      369.24      403.01     12.01 o
   0   5   1        8.37        9.85      2.31 o
   1   5   1     4861.01     4948.96     85.08 o
   2   5   1     3904.59     3923.08     48.34 o
   3   5   1      979.83     1036.47     18.38 o
   4   5   1       44.11       40.21      2.39 o
   5   5   1      806.61      809.76     14.61 o
   6   5   1      321.26      313.42      8.45 o
   7   5   1      314.50      304.36      8.75 o
   8   5   1        3.85        7.24      2.45 o
   9   5   1      165.36      176.59     12.59 o
  10   5   1      172.31      187.80     13.28 o
  11   5   1      142.99      142.86     12.01 o
  12   5   1       13.00        7.26      8.14 o
 -12   6   1       77.69       83.28     10.20 o
 -11   6   1       12.40        9.92      9.63 o
 -10   6   1        0.35        0.00      3.01 o
  -9   6   1       12.08       14.07      4.71 o
  -8   6   1      223.70      220.26     11.77 o
  -7   6   1       72.07       70.87      7.80 o
  -6   6   1      249.42      246.43      8.87 o
  -5   6   1      203.82      200.12      5.62 o
  -4   6   1      331.38      329.22      7.71 o
  -3   6   1      276.40      278.67      7.06 o
  -2   6   1      169.64      168.70      6.95 o
  -1   6   1       32.85       22.63      3.55 o
   0   6   1      542.73      552.71     41.46 o
   1   6   1      233.66      198.18      8.90 o
   2   6   1        7.67       13.57      2.39 o
   3   6   1      232.41      238.93      7.91 o
   4   6   1      140.64      141.64      7.19 o
   5   6   1      397.13      389.39     11.49 o
   6   6   1      129.30      110.96      6.02 o
   7   6   1      628.81      609.09     15.90 o
   8   6   1      129.51      138.17     11.25 o
   9   6   1       15.17       13.33      4.71 o
  10   6   1        1.24        0.00      4.07 o
  11   6   1       46.73       59.89      8.63 o
  12   6   1       71.71       66.83     10.74 o
 -11   7   1       45.16       48.06      8.33 o
 -10   7   1       25.22       18.29      6.66 o
  -9   7   1        0.86        0.37      3.66 o
  -8   7   1       93.92       82.86     24.06 o
  -7   7   1       30.13       43.38      8.89 o
  -6   7   1        0.37        5.03      6.29 o
  -5   7   1      236.01      226.80      8.78 o
  -4   7   1        3.08        0.44      3.33 o
  -3   7   1      648.57      623.23     18.24 o
  -2   7   1     1127.47     1094.89     26.12 o
  -1   7   1        7.10        7.40      3.14 o
   0   7   1        0.90        0.00      2.31 o
   1   7   1      100.52       87.64      7.58 o
   2   7   1      565.85      535.20     13.82 o
   3   7   1        3.15        2.02      2.05 o
   4   7   1      161.86      160.04      8.16 o
   5   7   1      937.58      940.59     20.62 o
   6   7   1      479.79      466.16     20.75 o
   7   7   1       34.28       48.80      7.05 o
   8   7   1      572.39      581.30     20.94 o
   9   7   1        3.30        0.93      4.44 o
  10   7   1       42.30       45.34      7.80 o
  11   7   1      127.72      147.50     13.58 o
 -10   8   1        8.78        5.55      4.71 o
  -9   8   1       23.16       18.54      7.77 o
  -8   8   1       66.27       72.51      9.15 o
  -7   8   1       81.93       89.73      9.68 o
  -6   8   1      137.24      133.27     12.59 o
  -5   8   1      241.29      248.44     31.10 o
  -4   8   1        6.67       11.01      4.09 o
  -3   8   1       91.72       83.77      7.80 o
  -2   8   1      568.24      569.79     26.66 o
  -1   8   1      265.84      265.44     11.77 o
   0   8   1        0.51        0.00      2.84 o
   1   8   1      490.11      508.33     13.96 o
   2   8   1      315.18      318.87     10.97 o
   3   8   1      290.72      311.71     10.97 o
   4   8   1      252.01      265.58     10.50 o
   5   8   1      174.20      165.27      9.52 o
   6   8   1        6.17        1.85      4.19 o
   7   8   1       43.53       60.31      8.10 o
   8   8   1       49.82       53.78      9.63 o
   9   8   1       56.73       50.64      8.89 o
  10   8   1        8.61        7.37      5.16 o
  -9   9   1       25.82       19.25      6.28 o
  -8   9   1       48.14       44.09      9.26 o
  -7   9   1        4.94        5.92      4.43 o
  -6   9   1       37.18       35.60      6.81 o
  -5   9   1       37.49       48.76      7.58 o
  -4   9   1       26.22       28.78      8.89 o
  -3   9   1       63.42       47.49      6.81 o
  -2   9   1        5.23        7.59      4.44 o
  -1   9   1      735.80      777.94     34.43 o
   0   9   1        2.25        9.32      4.43 o
   1   9   1      101.10      129.58     11.34 o
   2   9   1      689.96      709.27     18.24 o
   3   9   1       12.89        3.10      4.85 o
   4   9   1      152.84      165.31      9.95 o
   5   9   1      139.11      135.82     14.07 o
   6   9   1        6.58        1.71      7.03 o
   7   9   1        2.49        3.75      4.43 o
   8   9   1        9.35        7.79      9.26 o
   9   9   1        0.89        2.55      4.63 o
  -8  10   1       29.05       35.69      7.27 o
  -7  10   1       17.02       18.14      5.76 o
  -6  10   1      206.93      213.50     15.71 o
  -5  10   1        8.18       12.08      4.95 o
  -4  10   1        4.83        4.00      3.90 o
  -3  10   1        6.45       14.81      7.40 o
  -2  10   1       74.38       84.26      8.85 o
  -1  10   1        0.05        0.99      3.90 o
   0  10   1      135.59      138.75      9.11 o
   1  10   1        0.56        0.93      2.69 o
   2  10   1       68.26       62.14      6.55 o
   3  10   1        3.08        0.93      3.19 o
   4  10   1        0.75        0.00      3.37 o
   5  10   1       56.05       51.80      7.80 o
   6  10   1       31.96       27.03      6.81 o
   7  10   1        0.14        2.96      4.43 o
  -6  11   1        0.09        0.00      4.25 o
  -5  11   1      102.71      119.84     12.01 o
  -4  11   1       47.83       56.85     11.48 o
  -3  11   1        8.34       10.81      5.16 o
  -2  11   1       32.30       38.50     10.37 o
  -1  11   1      140.87      151.18     10.11 o
   0  11   1       65.38       72.44      7.65 o
   1  11   1        8.45       13.57      4.23 o
   2  11   1        0.63        0.00      3.12 o
   3  11   1        1.02        0.00      3.12 o
   4  11   1       36.26       49.53     14.81 o
   5  11   1        0.01        0.00      4.09 o
  -1  12   1       29.23       45.17     11.85 o
   0  12   1        9.18       10.63      4.60 o
   1  12   1       56.94       67.54      7.54 o
 -14   0   2      104.73       89.59     13.33 o
 -13   0   2        1.12        0.00      4.44 o
 -12   0   2        2.04        0.27      5.18 o
 -11   0   2       82.95       63.36      7.27 o
 -10   0   2     1110.01     1079.34     21.48 o
  -9   0   2      444.77      448.09     14.52 o
  -8   0   2       94.38       89.12      4.16 o
  -7   0   2     2326.26     2407.17     31.54 o
  -6   0   2     7300.16     7383.59    100.72 o
  -5   0   2     5449.89     5383.29     73.97 o
  -4   0   2     9066.03     9095.75    121.29 o
  -3   0   2      529.62      546.10     10.96 o
  -2   0   2     6560.25     6428.21     82.30 o
   0   0   2     8338.77     8262.00     91.80 o
   2   0   2    31287.54    31890.69    590.86 o
   3   0   2    76195.79    72928.23   1056.88 o
   4   0   2       55.25       64.78      4.28 o
   5   0   2     1401.21     1547.91     21.91 o
   6   0   2     2498.10     2566.13     39.98 o
   7   0   2        0.20        6.51      3.85 o
   8   0   2     1256.54     1221.28     19.88 o
   9   0   2      203.82      193.86      7.20 o
  10   0   2        6.77       10.53      3.12 o
  11   0   2       10.81        8.89      5.92 o
  13   0   2       79.90       90.33     11.85 o
 -14   1   2        2.63        3.55      3.90 o
 -13   1   2        0.21        0.00      2.93 o
 -12   1   2       88.31       93.04      7.41 o
 -11   1   2      151.25      156.11     10.38 o
 -10   1   2      366.48      361.66      8.78 o
  -9   1   2      297.95      306.68      6.17 o
  -8   1   2        4.97        9.37      1.37 o
  -7   1   2     2617.08     2616.54     25.55 o
  -6   1   2      340.15      328.14      5.26 o
  -5   1   2       47.52       43.72      2.38 o
  -4   1   2      909.66      853.35     12.11 o
  -3   1   2     3080.35     2924.42     34.50 o
  -2   1   2     5083.03     4947.76     56.66 o
  -1   1   2     6973.48     6749.45     60.65 o
   0   1   2     1250.70     1316.53     14.11 o
   1   1   2     3595.39     3575.62     36.88 o
   2   1   2     6756.33     7034.55     73.64 o
   3   1   2    12482.82    12831.11    120.98 o
   4   1   2     7524.39     7613.53     64.00 o
   5   1   2     3467.51     3449.81     44.90 o
   6   1   2     3679.67     3969.71     41.63 o
   7   1   2      121.25      142.07      4.06 o
   8   1   2       86.73       92.28      3.81 o
   9   1   2      646.26      630.76     14.69 o
  10   1   2       90.23       81.49      4.76 o
  11   1   2        1.61        0.00      2.07 o
  12   1   2       17.81       11.11      4.71 o
  13   1   2       71.90       92.55     14.07 o
 -14   2   2        1.36        6.66      6.66 o
 -13   2   2       29.38       30.01      5.09 o
 -12   2   2       12.31        2.89      5.95 o
 -11   2   2        0.22        1.63      2.83 o
 -10   2   2      612.80      648.48     23.53 o
  -9   2   2        6.00        4.21      1.38 o
  -8   2   2     1105.27     1148.04     16.09 o
  -7   2   2      158.89      169.56      4.44 o
  -4   2   2      620.84      605.45      8.01 o
  -3   2   2      124.22      118.19      2.33 o
  -2   2   2     7518.68     7380.99     74.67 o
  -1   2   2    14329.78    14175.02    131.95 o
   0   2   2    18276.56    18404.75    171.27 o
   1   2   2      777.13      824.26      8.53 o
   2   2   2     1022.84     1013.70     12.70 o
   3   2   2     6952.84     6916.65     60.30 o
   4   2   2      994.14      923.28     10.52 o
   5   2   2      158.21      173.13      3.64 o
   6   2   2       14.94       22.56      1.72 o
   7   2   2      524.98      522.89      7.38 o
   8   2   2      583.34      618.42      9.96 o
   9   2   2       18.13       23.06      3.37 o
  10   2   2       80.81       76.13      6.38 o
  11   2   2        9.41       14.69      3.69 o
  12   2   2       58.04       74.72      9.63 o
  13   2   2      277.40      345.78     23.69 o
 -14   3   2        0.24        0.00      5.18 o
 -13   3   2        1.91        1.11      4.19 o
 -12   3   2       41.85       41.48      5.63 o
 -11   3   2       52.22       58.71      4.42 o
 -10   3   2        6.41        3.93      1.90 o
  -9   3   2      173.06      167.14      5.87 o
  -8   3   2       90.51      105.47      4.92 o
  -7   3   2     1548.51     1497.48     19.57 o
  -6   3   2     1022.56     1003.00     12.51 o
  -5   3   2     1249.13     1308.51     14.89 o
  -4   3   2     1766.74     1956.73     20.46 o
  -3   3   2      100.07      109.49      3.00 o
  -2   3   2        2.95        1.94      0.75 o
  -1   3   2     1489.90     1561.41     18.07 o
   0   3   2      109.20       97.80      2.71 o
   1   3   2      224.37      220.03      3.83 o
   2   3   2     1307.52     1293.35     13.24 o
   3   3   2       17.92       21.70      3.28 o
   4   3   2      496.20      472.02      5.80 o
   5   3   2      594.82      614.60      7.47 o
   6   3   2       37.15       39.97      2.15 o
   7   3   2       10.22       13.43      1.70 o
   8   3   2      173.67      148.03      5.01 o
   9   3   2       27.88       31.24      3.44 o
  10   3   2       57.48       66.35      8.14 o
  11   3   2        0.11        0.00      3.37 o
  12   3   2       11.18       23.32      6.28 o
  13   3   2       65.22       63.68     12.59 o
 -13   4   2        1.34        1.57      5.18 o
 -12   4   2        2.46        5.36      2.82 o
 -11   4   2       17.91       15.68      3.80 o
 -10   4   2       56.68       49.42      4.63 o
  -9   4   2       11.96       11.92      2.34 o
  -8   4   2      210.27      211.66      6.36 o
  -7   4   2      101.22       90.17      5.57 o
  -6   4   2      344.39      323.56      5.66 o
  -5   4   2      393.28      420.59      6.70 o
  -3   4   2      445.16      466.01      7.84 o
  -2   4   2      506.58      524.37      8.26 o
  -1   4   2       77.70       89.16      3.44 o
   0   4   2      390.40      437.81      8.76 o
   1   4   2       94.99      102.83      3.36 o
   2   4   2       43.74       52.46      2.33 o
   3   4   2       12.32       17.93      3.68 o
   4   4   2      483.42      472.00      7.13 o
   5   4   2      913.25      871.20     10.94 o
   6   4   2      480.68      446.50     13.03 o
   7   4   2      568.90      533.60     27.79 o
   8   4   2      314.69      314.57      9.04 o
   9   4   2      161.95      164.78      9.21 o
  10   4   2       35.89       24.88      5.76 o
  11   4   2        9.36        8.80      7.40 o
  12   4   2        3.59        5.57      6.66 o
  13   4   2        5.84        7.40      5.24 o
 -13   5   2       26.25       38.81      9.63 o
 -12   5   2       68.96       73.65      9.15 o
 -11   5   2        0.09        0.54      2.93 o
 -10   5   2       10.58       16.74      4.08 o
  -9   5   2       68.09       66.94      6.33 o
  -8   5   2       21.35       18.18      2.74 o
  -7   5   2       10.70        9.83      2.14 o
  -6   5   2        1.21        1.11      1.50 o
  -5   5   2       40.57       40.65      2.83 o
  -4   5   2        0.87        3.21      1.37 o
   1   5   2      472.24      546.03     15.07 o
   2   5   2       10.10        8.17      1.53 o
   3   5   2      339.92      325.21      8.02 o
   4   5   2       25.70       15.67      2.30 o
   5   5   2      131.89      119.53      6.40 o
   6   5   2      315.43      318.36      8.78 o
   7   5   2        9.31        8.82      2.30 o
   9   5   2        8.70        8.72      3.26 o
  10   5   2       10.79       15.36      5.55 o
  11   5   2       35.80       24.75      6.00 o
  12   5   2        6.79        4.03      4.63 o
 -12   6   2       38.21       36.68      7.58 o
 -11   6   2       23.11       26.45      6.22 o
 -10   6   2        7.49        7.35      3.65 o
  -9   6   2       11.58       16.45      3.96 o
  -8   6   2      206.03      198.50      9.80 o
  -7   6   2      195.39      184.93      9.18 o
  -6   6   2       19.51       22.19      2.62 o
  -5   6   2        2.00        3.46      1.53 o
  -4   6   2        9.77        9.26      2.01 o
  -3   6   2      193.95      213.26      6.10 o
  -2   6   2        1.94        3.81      1.82 o
  -1   6   2       74.36       78.46      5.09 o
   0   6   2        2.70        6.66      2.14 o
   1   6   2     1314.85     1370.46     24.51 o
   2   6   2     1200.55     1277.50     23.51 o
   3   6   2      106.83       89.08      6.12 o
   4   6   2       94.42      108.84      7.51 o
   5   6   2        0.11        2.05      2.26 o
   6   6   2      105.00      111.43      7.69 o
   7   6   2      427.92      422.99     18.97 o
   8   6   2      616.42      640.37     17.02 o
   9   6   2       32.16       27.03     11.85 o
  10   6   2       40.51       40.68      7.58 o
  11   6   2        0.25        4.05      4.43 o
  12   6   2        0.96        2.96      4.71 o
 -12   7   2       45.14       41.46     11.11 o
 -11   7   2        0.85       10.55      9.26 o
 -10   7   2       28.48       30.03      6.81 o
  -9   7   2       47.48       48.62      7.27 o
  -8   7   2       70.46       66.33      9.26 o
  -7   7   2      219.39      222.28     12.59 o
  -6   7   2       58.34       57.72      7.05 o
  -5   7   2      101.26       92.55     11.85 o
  -4   7   2        1.50        1.05      1.73 o
  -3   7   2        0.33        0.00      1.71 o
  -2   7   2      104.38      113.38      8.51 o
  -1   7   2      198.29      174.24      6.97 o
   0   7   2      698.30      754.16     16.66 o
   1   7   2       67.16       64.75      5.40 o
   2   7   2      410.60      398.03     12.99 o
   3   7   2       63.94       61.06      5.56 o
   4   7   2      823.08      798.27     29.51 o
   5   7   2        0.02        0.00      3.97 o
   6   7   2      329.24      311.07      9.83 o
   7   7   2        0.28        0.75      2.30 o
   8   7   2      280.86      274.57     14.39 o
   9   7   2       39.94       39.44      7.58 o
  10   7   2        0.56        6.66      4.71 o
  11   7   2       84.25       91.79     18.88 o
 -11   8   2       11.94       18.03     10.37 o
 -10   8   2       43.12       58.68     18.14 o
  -9   8   2       38.29       34.29      9.63 o
  -8   8   2       85.37      107.89     10.65 o
  -7   8   2        0.65        0.00      3.37 o
  -6   8   2       36.36       34.58     12.59 o
  -5   8   2      274.69      287.28     19.99 o
  -4   8   2       77.30       84.41     12.59 o
  -3   8   2      344.91      315.42     12.76 o
  -2   8   2     1227.41     1231.61     29.72 o
  -1   8   2       38.90       52.52      5.42 o
   0   8   2      164.92      181.43     12.57 o
   1   8   2       99.12      100.97      6.97 o
   2   8   2      198.09      184.40     10.64 o
   3   8   2      733.20      754.57     18.37 o
   4   8   2        3.72        5.42      5.12 o
   5   8   2      141.12      148.98      9.26 o
   6   8   2       92.11       99.90      6.89 o
   7   8   2       93.51       76.50     12.22 o
   8   8   2      111.97      131.98     31.84 o
   9   8   2       57.43       43.98      7.58 o
  10   8   2       40.84       55.70      8.63 o
  -9   9   2       43.90       51.79      8.63 o
  -8   9   2       15.15        8.59      5.16 o
  -7   9   2      225.15      258.03     14.39 o
  -6   9   2        0.66        0.74      3.66 o
  -5   9   2        0.72        3.70      5.18 o
  -4   9   2        0.37        0.00      4.44 o
  -3   9   2       63.99       46.65      9.63 o
  -2   9   2      373.27      360.28     22.58 o
  -1   9   2      319.81      333.50     11.53 o
   0   9   2      434.58      388.68     12.53 o
   1   9   2       54.85       66.57      6.38 o
   2   9   2        0.38        0.00      2.56 o
   3   9   2        9.67       12.49      3.80 o
   4   9   2      161.50      160.66      9.93 o
   5   9   2        4.63        3.63      3.26 o
   6   9   2        5.09        4.75      4.43 o
   7   9   2        7.72        8.28      4.43 o
   8   9   2        0.73        0.00      4.44 o
   9   9   2       49.21       40.14      7.85 o
  -8  10   2       24.94       16.55      6.00 o
  -7  10   2       49.09       42.94      8.10 o
  -6  10   2       47.51       57.62      9.63 o
  -5  10   2      310.40      284.25     15.44 o
  -4  10   2        0.50        5.18      5.92 o
  -3  10   2       16.93       22.21      8.14 o
  -2  10   2      341.45      316.16     22.21 o
  -1  10   2       18.02       14.35      3.98 o
   0  10   2       30.47       47.26      9.10 o
   1  10   2        5.47        3.63      3.26 o
   2  10   2        2.18        1.82      3.26 o
   3  10   2        8.61       12.83      4.08 o
   4  10   2      117.70      113.33      8.83 o
   5  10   2        0.58        0.74      3.90 o
   6  10   2        0.22        0.37      4.19 o
   7  10   2        6.41       12.69      5.33 o
  -6  11   2        0.44        0.00      4.09 o
  -5  11   2       33.69       37.37      7.80 o
  -4  11   2        3.13        7.75      4.95 o
  -3  11   2       29.38       38.50     10.37 o
  -2  11   2       52.50       39.98     11.11 o
  -1  11   2        0.23        9.98      4.08 o
   0  11   2        1.59        7.61      3.80 o
   1  11   2       16.71       15.15      4.44 o
   2  11   2        3.39        0.77      4.01 o
   3  11   2        0.13        0.00      3.23 o
   4  11   2        4.53        9.73      5.55 o
   5  11   2       19.07       21.95      6.66 o
 -14   1   3       55.94       49.28      7.08 o
 -13   1   3       14.43       12.04      3.80 o
 -12   1   3        1.83        4.32      2.45 o
 -11   1   3        6.06        6.83      2.55 o
 -10   1   3       49.64       48.76      3.69 o
  -9   1   3        7.68        5.44      1.93 o
  -8   1   3      789.33      788.36     10.35 o
  -7   1   3      503.50      523.09      7.42 o
  -6   1   3       10.49        9.37      1.24 o
  -5   1   3      111.80      119.95      3.38 o
  -4   1   3        5.56        7.73      1.36 o
  -3   1   3      184.12      202.16      6.28 o
  -2   1   3      377.38      358.57      8.28 o
  -1   1   3     1115.24     1103.22     10.40 o
   0   1   3     1744.49     1864.01     17.94 o
   1   1   3     4001.11     4231.65     39.47 o
   2   1   3     4113.50     4219.39     41.36 o
   3   1   3     2033.60     2124.99     20.99 o
   4   1   3       15.54       13.13      1.26 o
   6   1   3     3379.46     3469.59     36.57 o
   7   1   3      258.13      269.19      6.87 o
   8   1   3      128.35      137.77      6.55 o
   9   1   3      662.90      646.07     22.40 o
  10   1   3       49.14       42.78      3.90 o
  11   1   3       29.68       23.43      4.23 o
  12   1   3        1.14        1.48      4.19 o
  13   1   3       15.89       24.43      8.89 o
 -14   2   3      298.90      267.41     13.58 o
 -13   2   3        4.02        2.35      3.14 o
 -12   2   3        0.27        0.00      2.49 o
 -11   2   3        4.41        6.46      2.10 o
 -10   2   3      326.14      295.29      9.79 o
  -9   2   3      516.61      500.56     10.16 o
  -8   2   3      572.63      557.10     10.30 o
  -7   2   3        2.65        1.44      1.08 o
  -6   2   3      290.23      255.44      5.12 o
  -5   2   3      406.10      415.19      7.38 o
  -4   2   3        1.47        4.39      1.39 o
  -3   2   3       52.57       39.73      2.10 o
  -2   2   3      539.95      556.16      7.93 o
  -1   2   3     3557.13     3481.15     33.09 o
   0   2   3     1076.47     1070.40     10.60 o
   1   2   3       44.69       54.42      1.58 o
   2   2   3     1274.08     1292.66     13.43 o
   3   2   3       88.10       80.10      2.95 o
   4   2   3      264.58      247.14      5.14 o
   5   2   3      206.16      225.84      9.99 o
   6   2   3     1021.57      970.34     15.01 o
   7   2   3      690.44      691.30     11.07 o
   8   2   3        1.30        2.59      1.66 o
   9   2   3       32.62       33.44      4.13 o
  10   2   3        0.35        3.35      2.83 o
  11   2   3      116.51      136.15     11.15 o
  12   2   3       19.42        7.24      4.08 o
  13   2   3      127.83      117.73     16.29 o
 -14   3   3        1.34        1.48      5.92 o
 -13   3   3      302.30      336.02     16.66 o
 -12   3   3        0.39        0.00      2.93 o
 -11   3   3       57.42       49.80      4.66 o
 -10   3   3        6.48        3.99      1.68 o
  -9   3   3      598.21      600.51     11.36 o
  -8   3   3     1052.84     1028.54     17.76 o
  -7   3   3        0.05        2.77      1.55 o
  -6   3   3        7.50        9.15      1.51 o
  -4   3   3     4400.66     4620.43     49.04 o
  -3   3   3       11.01       10.96      1.27 o
  -2   3   3     2491.11     2623.49     28.98 o
  -1   3   3      958.93     1041.01     11.66 o
   0   3   3     2307.61     2350.27     21.66 o
   1   3   3     3547.51     3516.45     30.06 o
   2   3   3      308.20      311.67      5.34 o
   3   3   3     1380.78     1386.36     16.54 o
   4   3   3     1043.62     1073.85     11.31 o
   5   3   3      747.93      721.91      8.77 o
   6   3   3     1011.62     1013.13     12.39 o
   7   3   3      107.23      103.55      7.21 o
   8   3   3      105.19       90.77      5.01 o
   9   3   3       52.37       56.34      5.78 o
  10   3   3       56.67       62.54      6.55 o
  11   3   3        3.71       10.31      3.69 o
  12   3   3      170.74      192.72     27.40 o
  13   3   3       27.54       22.21      6.28 o
 -13   4   3       24.63       20.73      7.40 o
 -12   4   3       62.35       63.09      6.67 o
 -11   4   3        0.22        0.00      1.83 o
 -10   4   3      305.29      295.86      9.00 o
  -9   4   3      370.05      361.30      9.93 o
  -8   4   3      513.58      522.33     13.87 o
  -7   4   3      281.29      291.64      7.16 o
  -6   4   3       66.52       69.93      4.43 o
  -4   4   3      537.55      584.60      9.24 o
  -3   4   3     2981.73     3171.53     35.26 o
  -2   4   3       47.23       45.06      2.55 o
  -1   4   3     4216.75     4366.45     53.09 o
   1   4   3      127.90      125.19      3.59 o
   2   4   3      979.69      948.08     11.72 o
   3   4   3      490.28      547.02      9.46 o
   4   4   3      245.29      236.21      5.46 o
   5   4   3       26.94       32.48      3.30 o
   6   4   3      566.91      573.05     10.85 o
   7   4   3      162.23      148.91      7.04 o
   8   4   3       50.46       52.98      5.15 o
   9   4   3       20.79       17.23      2.78 o
  10   4   3       75.90       77.54      7.48 o
  11   4   3      230.70      204.36     14.66 o
  12   4   3        3.67        3.23      4.95 o
 -13   5   3      186.71      191.52     14.14 o
 -12   5   3      110.68       98.52     11.01 o
 -11   5   3        6.78        5.79      3.52 o
 -10   5   3       50.04       52.70      6.66 o
  -9   5   3      945.45      998.73     22.26 o
  -8   5   3      691.88      714.94     13.22 o
  -7   5   3       10.14       14.10      2.49 o
  -6   5   3       25.19       24.90      2.76 o
  -5   5   3        5.17        1.15      1.64 o
  -4   5   3     2949.87     2990.38     34.57 o
  -3   5   3      477.93      413.42      6.85 o
  -2   5   3      527.90      566.12      8.54 o
  -1   5   3      699.93      705.43     12.33 o
   1   5   3     2229.19     2282.92     30.29 o
   2   5   3       28.66       18.00      2.06 o
   3   5   3      253.06      275.35      8.83 o
   4   5   3      822.09      802.26     25.22 o
   5   5   3      807.04      770.65     14.89 o
   6   5   3      221.38      216.37      6.60 o
   7   5   3       50.42       44.38      4.44 o
   8   5   3        0.00        0.00      1.72 o
   9   5   3       37.47       43.28      5.35 o
  10   5   3      193.32      199.68     14.11 o
  11   5   3       12.16       13.29      5.48 o
  12   5   3       44.40       48.23      8.51 o
 -12   6   3       38.58       42.82      6.09 o
 -11   6   3       12.46       10.25      4.95 o
 -10   6   3       38.28       43.98      5.95 o
  -9   6   3      367.11      397.16     19.96 o
  -8   6   3       10.56        9.87      3.42 o
  -7   6   3       32.93       27.29      3.41 o
  -6   6   3        3.43        2.48      1.69 o
  -5   6   3      429.64      423.51     10.30 o
  -4   6   3       28.07       25.91      2.48 o
  -3   6   3      854.78      842.07     11.77 o
  -2   6   3       51.96       45.29      4.50 o
  -1   6   3      322.73      328.56     12.26 o
   0   6   3       88.14      101.96      5.95 o
   1   6   3       12.05        9.41      2.26 o
   2   6   3      271.57      243.85      8.55 o
   3   6   3        2.66        3.46      2.14 o
   4   6   3       32.62       25.44      3.69 o
   5   6   3        0.19        0.85      2.35 o
   6   6   3      328.45      328.14      9.70 o
   7   6   3      618.92      600.72     18.53 o
   8   6   3      114.04      115.67      7.18 o
   9   6   3       11.73       12.96      4.71 o
  10   6   3      271.95      292.57     32.21 o
  11   6   3        2.00        1.48      4.71 o
 -12   7   3        0.90        6.66      7.40 o
 -11   7   3       14.86       14.61      5.69 o
 -10   7   3       94.35       75.91      8.90 o
  -9   7   3      103.47      124.30     20.22 o
  -8   7   3      107.67      101.04      8.32 o
  -7   7   3       10.68       10.17      3.37 o
  -6   7   3       54.62       65.56     16.66 o
  -5   7   3      167.56      170.69      7.22 o
  -4   7   3      263.02      260.79      9.03 o
  -3   7   3      413.88      420.81      8.53 o
  -2   7   3      184.17      198.22      7.45 o
  -1   7   3       34.49       42.15      4.27 o
   0   7   3     1063.16     1117.54     21.78 o
   1   7   3      934.35      939.17     19.65 o
   2   7   3      379.37      379.36     11.54 o
   3   7   3      149.63      168.33      8.53 o
   4   7   3       94.21       81.25      6.55 o
   5   7   3      865.15      845.68     19.93 o
   6   7   3      345.45      345.78     12.29 o
   7   7   3       66.11       68.72      5.73 o
   8   7   3      205.56      217.78     14.64 o
   9   7   3      171.50      187.66     14.39 o
  10   7   3        2.31        7.05      4.95 o
 -11   8   3       73.04       77.65     10.20 o
 -10   8   3       13.51        8.51      5.16 o
  -9   8   3        3.63        0.84      4.07 o
  -8   8   3      129.04      109.33     23.69 o
  -7   8   3        0.16        0.00      3.14 o
  -6   8   3       91.53       89.59     13.33 o
  -5   8   3      230.61      209.54     16.29 o
  -4   8   3      130.51      131.80     14.81 o
  -3   8   3       26.85       18.51      7.40 o
  -2   8   3      234.05      237.81      8.92 o
  -1   8   3        1.51        3.40      2.49 o
   0   8   3       13.37       13.18      3.21 o
   1   8   3      146.25      146.44      8.55 o
   2   8   3       79.24       77.20     12.79 o
   3   8   3       16.84       16.29      3.85 o
   4   8   3       27.82       32.80      4.83 o
   5   8   3        0.04        1.55      3.05 o
   6   8   3      345.72      353.15     10.91 o
   7   8   3        0.30        0.00      2.67 o
   8   8   3        6.73        2.87      4.43 o
   9   8   3       49.45       58.47      8.85 o
  10   8   3        6.57       11.11      7.40 o
  -9   9   3        2.82        0.00      4.09 o
  -8   9   3       18.81       29.67      6.81 o
  -7   9   3       80.28       67.93     10.37 o
  -6   9   3        4.66        2.22      5.18 o
  -5   9   3      210.94      191.77     19.25 o
  -4   9   3        0.27        7.40      5.92 o
  -3   9   3      118.98      139.94     16.29 o
  -2   9   3      153.19      115.04     15.77 o
  -1   9   3       47.80       56.22      5.63 o
   0   9   3      317.02      312.56     11.38 o
   1   9   3       43.74       51.76      5.80 o
   2   9   3      314.94      303.12     11.53 o
   3   9   3       14.72       18.32      4.27 o
   4   9   3       71.20       63.95      6.69 o
   5   9   3      275.51      254.33     11.50 o
   6   9   3        0.41        0.00      2.63 o
   7   9   3        2.76        5.55      4.71 o
   8   9   3      140.62      175.13     14.66 o
  -8  10   3       14.17       15.18      5.76 o
  -7  10   3       19.10       33.75      8.51 o
  -6  10   3       30.18       29.33      7.77 o
  -5  10   3       13.66        6.66      6.66 o
  -4  10   3       15.10       13.33      7.40 o
  -3  10   3       29.68       25.91      8.89 o
  -2  10   3       12.43        5.92      6.66 o
  -1  10   3       82.42       86.22     10.20 o
   0  10   3       63.09       74.50      6.92 o
   1  10   3        8.48        2.33      3.99 o
   2  10   3       12.05       13.22      4.12 o
   3  10   3       58.72       64.48      6.97 o
   4  10   3        0.01        3.21      3.42 o
   5  10   3        6.17        4.07      3.55 o
   6  10   3        0.34        0.00      3.90 o
   7  10   3       23.67       19.00      6.22 o
  -5  11   3       63.38       69.60     13.33 o
  -4  11   3        5.93        2.22      5.92 o
  -3  11   3        0.23        0.00      5.18 o
  -2  11   3       98.24      100.70     15.55 o
  -1  11   3       53.38       86.63     14.07 o
   0  11   3       21.93       11.80      5.05 o
   1  11   3       12.90        7.88      4.12 o
   2  11   3        8.04       17.64      4.66 o
   3  11   3       29.14       39.78      5.95 o
   4  11   3        0.78        0.00      4.17 o
 -14   0   4        1.09        1.14      5.18 o
 -13   0   4      144.15      148.06     12.01 o
 -12   0   4      192.18      211.06     17.77 o
 -11   0   4      469.16      516.16     18.45 o
 -10   0   4        2.04        0.27      2.84 o
  -9   0   4       69.96       68.83      6.81 o
  -8   0   4      527.96      518.43     12.07 o
  -7   0   4      886.00      804.05     16.92 o
  -6   0   4     4163.08     4089.31     58.44 o
  -5   0   4        2.18        1.18      1.23 o
  -3   0   4     7080.97     7074.76     91.87 o
  -2   0   4      610.70      638.49     10.67 o
  -1   0   4     8539.51     8599.10    111.30 o
   0   0   4     1685.09     1556.02     19.87 o
   1   0   4        0.54        0.00      0.70 o
   2   0   4     6833.21     6397.68     75.61 o
   3   0   4     1205.39     1155.35     17.39 o
   4   0   4      494.88      525.33     10.27 o
   5   0   4      992.98     1074.12     20.23 o
   6   0   4     3200.49     3068.93     47.59 o
   7   0   4     1076.65     1102.59     22.08 o
   8   0   4        3.55        9.65      2.78 o
   9   0   4       65.89       57.80      5.77 o
  10   0   4        3.68        6.28      3.57 o
  13   0   4        0.47        2.96      7.40 o
 -14   1   4       22.29       24.45      5.76 o
 -13   1   4      187.24      210.98     15.50 o
 -12   1   4        9.72       13.70      3.10 o
 -11   1   4        9.55        7.02      2.48 o
 -10   1   4       17.63       14.37      2.93 o
  -9   1   4      327.99      332.28      7.98 o
  -8   1   4       45.01       34.38      4.26 o
  -7   1   4     2907.60     2959.41     28.82 o
  -6   1   4        1.35        0.47      1.06 o
  -5   1   4     2877.65     2981.34     36.83 o
  -4   1   4     4756.78     4789.16     50.49 o
  -3   1   4       98.27      107.61      2.20 o
  -2   1   4     1320.86     1364.67     12.88 o
  -1   1   4     2391.26     2251.91     20.18 o
   0   1   4      820.02      841.29      7.78 o
   1   1   4     2428.17     2305.94     19.11 o
   2   1   4     1637.07     1729.08     19.19 o
   3   1   4      146.25      153.19      3.98 o
   4   1   4       81.06       68.60      2.70 o
   5   1   4     1929.29     2018.08     23.27 o
   6   1   4     5343.23     5575.98     56.57 o
   7   1   4      418.79      422.04      9.27 o
   8   1   4     1749.79     1752.02     24.50 o
   9   1   4      390.77      382.74      8.75 o
  10   1   4       17.87       14.89      2.41 o
  11   1   4       60.69       63.85      6.84 o
  12   1   4      240.47      285.45     12.53 o
  13   1   4       69.79       75.12      9.68 o
 -14   2   4      113.43       95.22     13.33 o
 -13   2   4        8.29       15.10      3.96 o
 -12   2   4      243.65      249.52     10.26 o
 -11   2   4        1.10        1.30      2.46 o
 -10   2   4       31.52       31.49      3.20 o
  -9   2   4       92.26       98.76      4.46 o
  -8   2   4        0.06        2.79      1.50 o
  -7   2   4     1327.40     1283.23     23.58 o
  -6   2   4     1095.38     1059.72     19.77 o
  -5   2   4      137.60      125.57      8.42 o
  -4   2   4     1667.11     1752.24     26.22 o
  -3   2   4     3264.96     3291.24     35.35 o
  -2   2   4     7519.25     7418.08     68.51 o
  -1   2   4     2749.17     2783.75     25.31 o
   0   2   4      188.34      193.65      2.94 o
   1   2   4      499.80      490.94      6.75 o
   2   2   4     1906.11     1801.82     18.11 o
   3   2   4      617.09      631.60      8.42 o
   4   2   4       53.03       55.91      2.91 o
   5   2   4      278.17      276.56      6.28 o
   6   2   4      435.47      391.21      7.85 o
   7   2   4     1870.67     1923.15     23.57 o
   8   2   4      597.11      583.78     10.72 o
   9   2   4       14.96       18.39      2.90 o
  10   2   4      376.38      366.49     11.19 o
  11   2   4      270.52      274.56      9.99 o
  12   2   4        0.14        2.77      3.80 o
  13   2   4        0.50        4.44      4.95 o
 -14   3   4       20.15       25.91      8.14 o
 -13   3   4      243.47      227.31     13.16 o
 -12   3   4       87.20       81.78      7.19 o
 -11   3   4       53.23       48.91      4.75 o
 -10   3   4      118.84      116.60      5.39 o
  -9   3   4       99.77       86.89      4.83 o
  -8   3   4      525.01      542.84     10.44 o
  -7   3   4       37.90       35.37      3.36 o
  -6   3   4      106.59      132.76      4.95 o
  -5   3   4      151.62      169.00      4.71 o
  -4   3   4     1001.70     1054.14     14.21 o
  -3   3   4     1411.07     1434.13     15.74 o
  -2   3   4      696.21      762.31      9.47 o
  -1   3   4      200.20      224.90      5.71 o
   0   3   4       17.28       20.97      1.15 o
   1   3   4      123.50      125.44      2.75 o
   2   3   4      151.82      170.01      4.31 o
   3   3   4       24.81       26.02      2.00 o
   4   3   4      229.34      215.32      4.77 o
   5   3   4       23.41       32.06      2.51 o
   6   3   4       14.80       13.49      2.00 o
   7   3   4      591.54      562.68     10.27 o
   8   3   4      655.93      671.99     11.77 o
   9   3   4      191.87      191.77      7.95 o
  10   3   4       16.43       20.92      4.27 o
  11   3   4       43.16       38.48      5.77 o
  12   3   4       24.17       20.25      5.87 o
 -13   4   4        0.08        0.00      5.18 o
 -12   4   4       29.97       31.66      4.38 o
 -11   4   4       13.83       20.04      3.19 o
 -10   4   4       11.13       12.44      2.53 o
  -9   4   4        0.07        0.00      1.55 o
  -8   4   4      127.94      126.20      7.56 o
  -7   4   4      423.85      412.86      8.84 o
  -6   4   4       39.29       47.05      3.19 o
  -5   4   4      767.85      804.24     14.16 o
  -4   4   4       72.39       76.67      3.15 o
  -3   4   4       20.98       25.61      1.77 o
  -2   4   4     2452.87     2589.34     24.65 o
  -1   4   4        8.23       11.22      1.71 o
   0   4   4      271.13      245.00      5.24 o
   1   4   4     5482.52     5688.82     56.23 o
   2   4   4     1192.06     1286.84     15.44 o
   3   4   4      207.30      185.33      5.20 o
   4   4   4     1330.57     1352.40     29.28 o
   5   4   4       22.67       16.30      2.34 o
   6   4   4        2.95        2.29      1.70 o
   7   4   4        9.12       10.87      2.11 o
   8   4   4        0.54        1.62      1.73 o
   9   4   4        9.09        7.50      2.56 o
  10   4   4        0.14        0.00      2.25 o
  11   4   4       10.85        8.73      3.98 o
  12   4   4       17.50       34.24      7.47 o
 -13   5   4        0.48        0.00      5.18 o
 -12   5   4       25.78       22.37      4.66 o
 -11   5   4        5.70        4.73      2.71 o
 -10   5   4        0.52        0.01      1.95 o
  -9   5   4       31.41       32.80      3.26 o
  -8   5   4        6.11        2.59      2.22 o
  -7   5   4        2.40        0.85      1.69 o
  -6   5   4        4.33        2.90      1.79 o
  -5   5   4      190.62      187.07      6.33 o
  -4   5   4       24.24       20.93      2.54 o
  -3   5   4       36.09       44.62      2.65 o
  -2   5   4       38.85       43.19      2.52 o
   0   5   4      301.58      349.96      5.95 o
   1   5   4      560.17      568.64     10.86 o
   2   5   4      287.70      285.29     17.33 o
   3   5   4       59.26       68.74      5.13 o
   4   5   4       36.73       46.57      4.51 o
   5   5   4        0.36        0.67      1.53 o
   6   5   4      122.31      118.95      9.21 o
   7   5   4       40.76       42.17      3.83 o
   8   5   4       94.33       82.88      5.42 o
   9   5   4        3.08        3.74      2.38 o
  10   5   4        5.80        9.49      3.38 o
  11   5   4        1.88        0.00      3.90 o
  12   5   4        1.62        0.00      7.77 o
 -12   6   4        3.74       10.25      3.92 o
 -11   6   4       94.02      104.04      8.48 o
 -10   6   4       34.77       40.38     10.05 o
  -9   6   4      217.09      237.40     17.21 o
  -8   6   4      161.86      147.77      8.34 o
  -7   6   4      140.98      152.31      9.83 o
  -6   6   4        6.95        2.56      1.91 o
  -5   6   4       12.84       17.00      2.76 o
  -4   6   4       96.72       87.34      7.37 o
  -3   6   4      152.48      155.61      4.39 o
  -2   6   4       61.16       55.95      3.97 o
  -1   6   4       13.60       10.00      5.50 o
   0   6   4        1.47        0.81      1.69 o
   1   6   4        1.47        1.83      1.65 o
   2   6   4      221.77      227.69      8.53 o
   3   6   4      344.66      340.59     11.69 o
   4   6   4      136.64      124.48      7.67 o
   5   6   4      413.30      415.48     10.92 o
   6   6   4       18.33       16.55      4.60 o
   7   6   4       13.11       11.29      3.23 o
   8   6   4       16.23       14.60      3.38 o
   9   6   4      195.89      184.63      9.43 o
  10   6   4       51.52       53.41      8.63 o
  11   6   4       23.62       16.48      6.00 o
 -11   7   4        5.75        8.89      4.08 o
 -10   7   4      256.36      263.27     14.63 o
  -9   7   4      119.79      128.81      9.71 o
  -8   7   4       86.68       90.64      7.83 o
  -7   7   4       34.89       23.97      5.48 o
  -6   7   4        5.44        0.56      2.22 o
  -5   7   4       31.79       22.05      3.33 o
  -4   7   4      132.26      126.65      6.73 o
  -3   7   4       81.46       76.56      5.95 o
  -2   7   4       82.44       84.30      5.55 o
  -1   7   4      712.44      663.25     28.49 o
   0   7   4      263.93      280.09      9.39 o
   1   7   4       20.11       23.97      3.69 o
   2   7   4        0.52        5.00      2.69 o
   3   7   4      127.63      122.20      7.83 o
   4   7   4       75.84       74.10      6.55 o
   5   7   4      104.17      107.68      6.69 o
   6   7   4      505.16      518.31     13.29 o
   7   7   4      238.02      237.11     11.22 o
   8   7   4       18.49       17.86      3.79 o
   9   7   4       38.05       37.28      7.27 o
  10   7   4       39.18       33.08      7.58 o
 -10   8   4        0.03        5.68      5.55 o
  -9   8   4       32.52       19.28     11.85 o
  -8   8   4        0.88        3.76      3.55 o
  -7   8   4      173.60      203.22     14.81 o
  -6   8   4      256.98      265.07     19.25 o
  -5   8   4        4.75       10.37      6.66 o
  -4   8   4       13.73       13.35      3.37 o
  -3   8   4      140.04      120.69     14.81 o
  -2   8   4      352.69      337.01     10.64 o
  -1   8   4       89.85      114.22     12.79 o
   0   8   4      611.48      618.45     15.63 o
   1   8   4       11.12       10.67      4.29 o
   2   8   4       57.70       52.47      5.56 o
   3   8   4        1.81        0.00      2.69 o
   4   8   4        0.35        0.00      2.56 o
   5   8   4      331.10      315.10     14.23 o
   6   8   4      224.14      231.31      9.86 o
   7   8   4      215.54      205.29     10.17 o
   8   8   4        1.92        1.15      4.63 o
   9   8   4        1.76        0.00      6.66 o
  -9   9   4        0.01        4.07      4.71 o
  -8   9   4       60.50       64.31      9.15 o
  -7   9   4        3.08        5.18      5.92 o
  -6   9   4      208.08      182.88     19.25 o
  -5   9   4      117.39      134.02     17.03 o
  -4   9   4      132.88      121.43     15.55 o
  -3   9   4       95.06       93.29     14.07 o
  -2   9   4        2.20        2.22      5.92 o
  -1   9   4        2.88        6.21      3.12 o
   0   9   4      376.93      357.06     14.27 o
   1   9   4     1057.67     1030.58     23.21 o
   2   9   4       35.26       42.33      5.56 o
   3   9   4      221.57      220.98     10.62 o
   4   9   4       32.18       34.27      5.29 o
   5   9   4        8.40        0.49      3.42 o
   6   9   4       59.65       58.42      5.81 o
   7   9   4        0.41        1.80      4.09 o
   8   9   4       18.16       19.78      7.03 o
  -8  10   4        0.04        0.00      5.92 o
  -7  10   4       56.40       54.04     12.59 o
  -6  10   4       18.63       11.11      8.14 o
  -5  10   4       60.75       63.68     12.59 o
  -4  10   4        0.04        0.00      5.92 o
  -3  10   4       48.02       50.35     11.11 o
  -2  10   4      203.07      242.12     22.95 o
  -1  10   4        0.51        2.47      8.14 o
   0  10   4        0.10        0.00      2.83 o
   1  10   4       50.66       55.32      6.68 o
   2  10   4       95.43      107.64      8.40 o
   3  10   4       11.93        9.19      3.58 o
   4  10   4        2.19        0.00      3.26 o
   5  10   4        3.50        2.32      3.49 o
   6  10   4        0.01        3.90      3.80 o
  -5  11   4        0.31        7.40      8.14 o
  -4  11   4       40.23       26.66      9.63 o
  -3  11   4        1.87        8.89      8.14 o
  -2  11   4        8.16       17.77      8.14 o
  -1  11   4       13.40       21.47      8.89 o
   0  11   4       14.87        5.27     10.00 o
   1  11   4       24.67       26.30      6.40 o
   2  11   4       11.77       15.79      4.55 o
   3  11   4       57.06       53.37      8.39 o
   4  11   4        2.69        8.08      6.27 o
 -14   1   5       85.67       81.80     13.52 o
 -13   1   5       50.81       64.42      6.09 o
 -12   1   5       62.28       53.25      5.08 o
 -11   1   5        8.20       10.01      2.68 o
 -10   1   5       23.11       20.33      3.23 o
  -9   1   5       29.69       31.16      3.53 o
  -8   1   5       85.19       72.77      3.53 o
  -7   1   5      270.13      272.17      7.04 o
  -6   1   5      177.88      193.54      5.52 o
  -5   1   5     2707.29     2793.98     31.16 o
  -4   1   5      104.50       99.25      2.27 o
  -3   1   5      625.30      679.75      8.20 o
  -2   1   5     4158.77     4440.81     38.40 o
  -1   1   5     2575.09     2512.14     21.50 o
   0   1   5     2045.38     2126.57     18.04 o
   1   1   5      573.89      620.41      6.94 o
   2   1   5      428.95      409.36      6.95 o
   3   1   5      218.62      234.26      5.33 o
   4   1   5     2168.79     2227.55     25.34 o
   5   1   5     1166.71     1247.48     16.57 o
   6   1   5       25.81       21.67      2.45 o
   7   1   5        8.09        8.62      2.29 o
   8   1   5      720.97      747.36     12.89 o
   9   1   5      290.20      279.78      7.70 o
  10   1   5      129.33      132.97      6.32 o
  11   1   5       50.36       56.93      7.91 o
  12   1   5       62.02       66.53      7.69 o
 -14   2   5       68.84       68.80      8.63 o
 -13   2   5        0.01        0.00      2.71 o
 -12   2   5      207.88      211.89      9.55 o
 -11   2   5      877.91      881.38     18.43 o
 -10   2   5      395.63      376.24     10.66 o
  -9   2   5      114.24      115.74      4.99 o
  -8   2   5       43.39       40.64      3.59 o
  -7   2   5      308.96      310.41      8.06 o
  -6   2   5      331.61      351.69      8.22 o
  -4   2   5      130.66      123.79      3.84 o
  -3   2   5       69.59       59.85      2.22 o
  -2   2   5     2689.54     2693.43     24.93 o
  -1   2   5      127.99      126.06      4.18 o
   0   2   5      335.23      323.39      4.69 o
   1   2   5     1311.74     1314.40     13.11 o
   2   2   5      101.59      116.81      3.61 o
   3   2   5        5.54       10.12      1.59 o
   4   2   5      295.97      303.15      7.75 o
   5   2   5     1766.40     1741.70     21.41 o
   6   2   5        4.21        4.55      1.59 o
   7   2   5        7.06        3.21      1.79 o
   8   2   5      396.54      403.66      9.06 o
   9   2   5        3.52        2.41      2.25 o
  10   2   5      292.15      308.12      9.26 o
  11   2   5       12.45       11.01      3.77 o
  12   2   5       48.01       53.25      6.97 o
 -14   3   5       29.82       35.31     14.07 o
 -13   3   5      116.47      111.92     10.74 o
 -12   3   5        2.74        2.98      2.45 o
 -11   3   5       17.33       10.88      3.53 o
 -10   3   5     1742.24     1780.44     25.72 o
  -9   3   5      499.24      470.45     11.39 o
  -8   3   5        7.32       10.61      2.35 o
  -7   3   5       11.99       12.23      2.78 o
  -6   3   5      122.09      121.00      4.88 o
  -5   3   5     2016.82     1957.20     24.02 o
  -4   3   5       35.25       32.02      2.54 o
  -3   3   5      380.22      418.80      6.44 o
  -1   3   5     2621.21     2643.44     24.71 o
   0   3   5      883.48      920.58      9.70 o
   1   3   5       89.77       86.27      2.83 o
   2   3   5        2.75        3.28      0.99 o
   3   3   5     1046.94     1063.12     12.85 o
   4   3   5     1490.69     1399.67     17.93 o
   5   3   5       21.95       31.03      2.65 o
   6   3   5       68.66       73.98      4.79 o
   7   3   5        1.57        0.99      1.69 o
   8   3   5       60.76       68.96      4.31 o
   9   3   5      378.26      382.78      9.15 o
  10   3   5        1.40        6.00      2.98 o
  11   3   5        5.70        5.18      3.42 o
  12   3   5       27.78       36.88      7.01 o
 -13   4   5        5.03       14.07      7.40 o
 -12   4   5       80.21       65.96     17.40 o
 -11   4   5      192.13      197.32     11.00 o
 -10   4   5       35.83       32.09      3.86 o
  -9   4   5      745.69      724.50     14.96 o
  -8   4   5      346.24      359.93      8.57 o
  -7   4   5        1.38        0.00      1.37 o
  -6   4   5     1014.16     1009.78     15.37 o
  -5   4   5      105.24      122.94      5.04 o
  -4   4   5      663.16      667.60      9.31 o
  -3   4   5      671.57      764.67     10.27 o
  -1   4   5     2727.72     2938.24     29.72 o
   0   4   5      535.65      559.69      7.36 o
   1   4   5     1540.45     1590.78     16.35 o
   2   4   5     2751.35     2823.32     37.84 o
   3   4   5      254.63      258.51      9.27 o
   4   4   5       17.33       21.96      2.60 o
   5   4   5      281.56      262.36      7.28 o
   6   4   5      305.30      302.62      8.14 o
   7   4   5      227.16      239.18      8.55 o
   8   4   5       17.71       19.64      2.79 o
   9   4   5       15.29       15.71      2.73 o
  10   4   5       40.86       44.98      5.21 o
  11   4   5        1.32        5.90      3.80 o
  12   4   5       18.88       12.72      5.69 o
 -13   5   5       73.79       76.26     12.59 o
 -12   5   5       85.42       90.11     13.33 o
 -11   5   5       61.35       53.00      5.29 o
 -10   5   5      410.15      443.20      9.74 o
  -9   5   5       69.83       68.69      4.29 o
  -8   5   5       25.25       22.40      2.90 o
  -7   5   5       55.76       47.14      3.67 o
  -6   5   5      137.18      137.92      5.82 o
  -5   5   5     1072.37     1016.70     17.71 o
  -4   5   5        0.06        0.00      1.16 o
  -3   5   5       21.36       16.97      1.55 o
  -2   5   5        2.92        3.37      0.97 o
  -1   5   5     1238.69     1216.33     14.68 o
   0   5   5     3229.92     3109.38     31.86 o
   1   5   5       22.18       25.92      3.84 o
   2   5   5       64.84       63.18      5.09 o
   3   5   5      623.60      590.45     12.67 o
   4   5   5      978.31      982.55     16.15 o
   5   5   5      166.28      162.93      6.64 o
   6   5   5        1.05        0.14      1.81 o
   7   5   5       31.65       29.39      3.46 o
   8   5   5      163.46      173.83      7.57 o
   9   5   5      128.09      119.25      6.77 o
  10   5   5        5.34        5.36      3.20 o
  11   5   5       18.40       21.56      8.51 o
 -12   6   5       26.39       25.50      4.83 o
 -11   6   5      501.12      524.62     19.47 o
 -10   6   5       52.03       50.16      5.32 o
  -9   6   5       24.14       18.07      2.91 o
  -8   6   5       51.73       58.88      6.70 o
  -7   6   5       53.80       59.23      4.29 o
  -6   6   5      969.91      942.47     15.67 o
  -5   6   5        3.19        2.41      1.77 o
  -4   6   5      191.07      171.78      5.69 o
  -3   6   5       26.19       26.26      2.29 o
  -2   6   5      128.57      122.41      4.07 o
  -1   6   5      326.27      360.61     10.46 o
   0   6   5      195.42      193.37      8.93 o
   1   6   5      229.68      218.81      8.38 o
   2   6   5       83.10       74.44      6.90 o
   3   6   5        7.00        6.55      2.69 o
   4   6   5      154.10      136.24      7.29 o
   5   6   5      264.25      248.23      8.69 o
   6   6   5      201.01      200.32     12.72 o
   7   6   5       36.88       46.78      4.99 o
   8   6   5        6.77       10.18      2.88 o
   9   6   5       64.91       75.54      8.15 o
  10   6   5      360.88      383.38     18.46 o
 -11   7   5      104.33       99.12     12.37 o
 -10   7   5      165.10      191.46     14.06 o
  -9   7   5       34.40       36.72      4.71 o
  -8   7   5       85.54       91.21      8.87 o
  -7   7   5        9.48        6.74      2.77 o
  -6   7   5      216.37      220.22     12.40 o
  -5   7   5      275.09      268.29      8.83 o
  -4   7   5      136.00      133.56      7.00 o
  -3   7   5      174.40      177.63      8.41 o
  -2   7   5      186.76      187.76      7.76 o
  -1   7   5      488.64      499.95     24.06 o
   0   7   5      865.59      853.59     18.74 o
   1   7   5      267.60      261.10      9.64 o
   2   7   5       24.21       18.40      3.81 o
   3   7   5      332.63      317.00     11.25 o
   4   7   5      312.69      309.72     28.04 o
   5   7   5       66.08       64.46      5.53 o
   6   7   5        4.56        4.32      3.60 o
   7   7   5        0.02        0.00      2.55 o
   8   7   5       35.86       40.60      5.25 o
   9   7   5      152.18      154.76      9.22 o
  10   7   5        9.33       11.48      5.76 o
 -10   8   5        5.46        5.24      3.65 o
  -9   8   5        0.07        0.00      3.55 o
  -8   8   5      298.48      274.41     17.40 o
  -7   8   5        2.20        6.84      7.40 o
  -6   8   5        6.92        7.71      4.43 o
  -5   8   5      215.97      201.17      8.73 o
  -4   8   5       31.98       27.95      4.40 o
  -3   8   5       25.72       18.51      7.40 o
  -2   8   5       59.88       47.28      9.26 o
  -1   8   5        7.00        5.96      2.98 o
   0   8   5      198.36      192.64      9.80 o
   1   8   5       12.08       14.81      3.55 o
   2   8   5      103.90       98.88      7.35 o
   3   8   5        2.00        1.41      2.69 o
   4   8   5        8.62        3.28      3.39 o
   5   8   5       52.70       55.27      6.55 o
   6   8   5        8.39       12.13      3.57 o
   7   8   5       25.32       30.97      4.77 o
   8   8   5        3.83        4.29      3.33 o
   9   8   5      101.68      108.09     23.69 o
  -9   9   5        9.81        8.68      4.24 o
  -8   9   5        0.77       10.37      7.40 o
  -7   9   5      242.07      195.47     20.73 o
  -6   9   5       20.45       18.51      8.14 o
  -5   9   5       18.58       12.59      7.40 o
  -4   9   5      401.88      347.26     22.95 o
  -3   9   5        9.63       16.29      7.40 o
  -2   9   5      126.28      154.01     17.03 o
  -1   9   5        0.90        0.00      3.01 o
   0   9   5        0.58        2.53      2.93 o
   1   9   5       13.31       14.17      3.80 o
   2   9   5        8.76       17.21      4.14 o
   3   9   5      149.45      169.33     10.52 o
   4   9   5        1.61        0.00      3.12 o
   5   9   5      202.24      202.53     10.27 o
   6   9   5       90.34       82.32      6.99 o
   7   9   5        0.13        2.78      3.33 o
  -7  10   5        0.01        0.00      6.66 o
  -6  10   5       13.01        8.89      8.14 o
  -5  10   5        2.02        3.70      6.66 o
  -4  10   5       56.36       71.82     13.33 o
  -3  10   5        0.01        0.00      4.44 o
  -2  10   5        2.95        2.96      6.66 o
  -1  10   5       13.07       16.29      8.14 o
   0  10   5       31.98       19.99      5.69 o
   2  10   5        9.29        3.73      3.49 o
   3  10   5        1.26        3.27      3.55 o
   4  10   5        9.05        7.66      4.23 o
   5  10   5       38.96       45.18      7.85 o
   6  10   5        0.20        0.00      4.43 o
  -4  11   5        9.00        0.00      6.66 o
  -3  11   5        4.34        6.66      7.40 o
  -2  11   5       38.50       40.72     11.85 o
  -1  11   5        0.07        0.00      5.18 o
   0  11   5        0.20        0.00      5.92 o
   1  11   5       10.47       10.01      5.48 o
   2  11   5       35.34       35.31      5.95 o
   3  11   5        0.77        0.00      3.49 o
 -14   0   6       16.84       11.11      6.66 o
 -13   0   6       89.01       94.70     10.20 o
 -12   0   6       81.27       79.55      8.85 o
 -11   0   6       27.70       22.09      4.81 o
 -10   0   6      750.73      694.75     21.82 o
  -9   0   6       34.28       23.80      4.63 o
  -8   0   6     1166.71     1110.64     43.69 o
  -7   0   6      241.04      244.60      7.49 o
  -6   0   6       48.11       49.91      5.18 o
  -5   0   6     3190.84     3326.80     46.16 o
  -2   0   6     5042.27     5404.09     56.59 o
  -1   0   6     6564.57     6828.01     70.93 o
   0   0   6     2557.92     2495.17     28.49 o
   1   0   6     1709.47     1679.35     20.68 o
   2   0   6     1184.33     1120.04     17.85 o
   3   0   6        7.20        4.57      1.64 o
   4   0   6       54.16       59.04      4.23 o
   5   0   6     3078.46     2962.54     40.62 o
   6   0   6     1486.89     1522.73     28.64 o
   7   0   6      753.72      790.25     18.81 o
   8   0   6       73.00       73.16      7.82 o
   9   0   6      402.08      429.33     14.25 o
  10   0   6      713.36      790.34     20.94 o
  11   0   6       97.65       94.01      8.69 o
  12   0   6       63.56       88.82     10.96 o
 -14   1   6      157.15      142.82     13.33 o
 -13   1   6      267.29      268.81     10.40 o
 -12   1   6      125.13      128.15      9.10 o
 -11   1   6       18.45       20.33      3.85 o
 -10   1   6      229.48      232.77      8.63 o
  -9   1   6      377.96      366.28     10.36 o
  -8   1   6       64.99       56.64      4.05 o
  -7   1   6      340.58      310.99     12.82 o
  -6   1   6      322.02      348.61      8.09 o
  -4   1   6     1495.98     1539.12     15.19 o
  -3   1   6      428.52      484.92      6.09 o
  -2   1   6     5670.50     5818.12     47.23 o
  -1   1   6      644.62      598.21      7.24 o
   0   1   6     1705.41     1691.40     15.30 o
   1   1   6      108.02      108.88      2.68 o
   3   1   6      194.93      198.45      5.13 o
   4   1   6      487.27      491.60      9.02 o
   5   1   6       71.62       67.17      3.91 o
   6   1   6      339.99      350.38      7.39 o
   7   1   6      329.96      342.27      7.67 o
   8   1   6      724.46      694.88     12.69 o
   9   1   6      225.77      219.22      7.37 o
  10   1   6       53.91       55.93      4.47 o
  11   1   6      537.82      556.00     12.48 o
 -14   2   6        6.64        1.70      4.43 o
 -13   2   6       19.19       15.60      6.12 o
 -12   2   6      673.82      677.36     24.37 o
 -11   2   6       52.55       49.17      4.95 o
 -10   2   6        5.48        4.15      2.45 o
  -9   2   6     1175.09     1212.42     25.23 o
  -8   2   6      622.44      608.51     19.77 o
  -7   2   6      987.64      977.21     18.60 o
  -6   2   6      115.22      120.27      5.24 o
  -5   2   6      367.60      342.39      7.46 o
  -4   2   6     1258.71     1279.82     15.51 o
  -3   2   6     1590.89     1505.91     15.46 o
  -2   2   6      511.87      535.70      6.93 o
  -1   2   6       10.70        7.66      0.89 o
   1   2   6     3215.68     3107.19     27.68 o
   2   2   6     1944.32     2006.07     23.06 o
   3   2   6       54.31       61.45      3.48 o
   4   2   6       86.50       78.97      3.96 o
   5   2   6     1423.34     1419.16     18.89 o
   6   2   6      416.26      422.74      8.91 o
   7   2   6       37.58       36.32      3.27 o
   8   2   6       52.21       47.90      4.93 o
   9   2   6      112.73       98.86      6.19 o
  10   2   6       92.40      100.37      5.89 o
  11   2   6      134.72      123.35      8.30 o
  12   2   6      131.58      117.11      9.97 o
 -14   3   6        0.06        3.37      4.63 o
 -13   3   6       25.65       18.51      5.24 o
 -12   3   6       73.81       70.85      5.96 o
 -11   3   6      134.04      129.96      7.71 o
 -10   3   6      453.81      460.07     11.80 o
  -9   3   6      707.31      717.10     20.84 o
  -8   3   6       28.39       15.08      7.37 o
  -7   3   6      328.34      325.64     12.42 o
  -6   3   6        3.88        5.23      1.47 o
  -5   3   6      234.02      206.57      5.51 o
  -3   3   6      693.70      643.43      8.91 o
  -2   3   6      642.01      643.27      7.73 o
  -1   3   6        0.25        0.68      0.67 o
   0   3   6      103.40      106.52      2.66 o
   1   3   6      342.68      362.30      6.13 o
   2   3   6      378.69      375.49      6.75 o
   3   3   6     1260.31     1324.37     18.27 o
   4   3   6       55.70       54.95      3.50 o
   5   3   6        1.54        3.06      1.60 o
   6   3   6      200.71      208.18      6.18 o
   7   3   6       26.24       18.96      3.15 o
   8   3   6       15.08       15.44      2.75 o
   9   3   6       14.92       12.10      2.79 o
  10   3   6       25.45       22.16      3.68 o
  11   3   6       77.46       81.39      8.35 o
  12   3   6       61.81       68.33     10.00 o
 -13   4   6        0.33        0.00      3.14 o
 -12   4   6       60.59       60.82      7.80 o
 -11   4   6       65.98       67.87      5.81 o
 -10   4   6        1.83        0.90      1.80 o
  -9   4   6      126.89      108.90      5.73 o
  -8   4   6      132.80      127.40      5.94 o
  -7   4   6        4.70        4.18      1.77 o
  -6   4   6       25.63       24.91      2.50 o
  -5   4   6       50.77       53.06      3.40 o
  -4   4   6      938.65      973.16     14.39 o
  -3   4   6      190.16      180.19      3.93 o
  -2   4   6      885.83      913.82     12.04 o
  -1   4   6      617.09      611.75      8.67 o
   0   4   6        2.57        1.89      0.82 o
   1   4   6      773.32      792.46     11.06 o
   2   4   6        1.10        0.00      1.47 o
   4   4   6      346.98      325.68      9.71 o
   5   4   6      194.43      191.33      6.69 o
   6   4   6        5.74        4.44      1.93 o
   7   4   6      199.78      182.31      7.09 o
   8   4   6       60.41       60.99      4.35 o
   9   4   6        6.67        7.90      2.61 o
  10   4   6       24.46       24.19      3.76 o
  11   4   6       19.68       13.68      4.51 o
 -13   5   6        3.05       11.85      7.40 o
 -12   5   6       57.21       44.62      7.33 o
 -11   5   6        3.64        7.14      2.60 o
 -10   5   6       88.10      106.55      8.23 o
  -9   5   6        0.11        1.46      2.04 o
  -8   5   6        0.86        0.00      1.57 o
  -7   5   6      133.73      151.91      6.56 o
  -6   5   6       55.72       60.54      4.03 o
  -5   5   6       58.98       65.64      4.09 o
  -4   5   6        1.73        2.66      1.42 o
  -3   5   6       18.65       11.33      2.13 o
  -2   5   6      886.16      884.62     12.00 o
  -1   5   6      542.95      524.91      9.09 o
   0   5   6       62.42       73.87      4.33 o
   1   5   6      536.99      575.18     14.09 o
   2   5   6        0.21        0.00      1.55 o
   3   5   6        9.79       13.47      2.38 o
   4   5   6        0.44        3.29      2.04 o
   5   5   6      253.45      243.19      7.54 o
   6   5   6        4.78        7.32      2.33 o
   7   5   6        1.71        1.23      2.12 o
   8   5   6        2.56        5.65      2.66 o
   9   5   6       41.56       44.64      4.83 o
  10   5   6        0.25        0.00      3.04 o
  11   5   6       12.36       14.74      4.22 o
 -12   6   6       92.10       73.30     12.59 o
 -11   6   6       82.62       97.64      8.21 o
 -10   6   6       19.43       14.97      3.34 o
  -9   6   6      134.69      140.06      7.98 o
  -8   6   6      116.29      119.05      6.47 o
  -7   6   6      515.20      463.81     10.50 o
  -6   6   6       33.94       42.37      3.71 o
  -5   6   6      225.49      210.85      6.69 o
  -4   6   6      434.93      433.72      9.30 o
  -3   6   6       91.19      101.53      4.79 o
  -2   6   6        0.70        1.08      1.26 o
  -1   6   6      122.80      132.04      6.86 o
   0   6   6       17.00       17.17      5.55 o
   1   6   6       54.17       50.70      4.83 o
   2   6   6       11.06       16.06      3.42 o
   3   6   6      168.59      138.15      8.40 o
   4   6   6      300.29      277.67      9.26 o
   5   6   6        3.74        4.89      2.29 o
   6   6   6       39.70       41.02      4.22 o
   7   6   6       10.04        8.62      2.88 o
   8   6   6       90.46      108.43      6.79 o
   9   6   6       20.58       16.85      6.39 o
  10   6   6       39.15       35.81      5.24 o
 -11   7   6       18.20       31.31      6.23 o
 -10   7   6        0.88        0.00      3.05 o
  -9   7   6      124.47      129.98     13.17 o
  -8   7   6        0.79        0.91      2.31 o
  -7   7   6      267.14      276.02     10.87 o
  -6   7   6        5.23        4.72      2.12 o
  -5   7   6       79.57       65.76      6.90 o
  -4   7   6        4.27        1.62      1.81 o
  -3   7   6       99.30       99.66      8.80 o
  -2   7   6      365.28      352.03     15.18 o
  -1   7   6       26.05       31.16      5.16 o
   0   7   6      185.30      185.70      8.41 o
   1   7   6       96.08      103.11      7.27 o
   2   7   6      114.59      115.10      7.83 o
   3   7   6       60.27       56.74      5.83 o
   4   7   6       94.01       92.10      6.55 o
   5   7   6        4.69        4.93      2.77 o
   6   7   6       31.96       33.04      4.44 o
   7   7   6       92.73       92.39      7.29 o
   8   7   6       38.87       31.95      4.95 o
   9   7   6      101.79      105.25     10.12 o
 -10   8   6       24.86       32.96      5.55 o
  -9   8   6        3.86        6.34      4.09 o
  -8   8   6       53.29       52.44      6.33 o
  -7   8   6      115.95      109.86      8.48 o
  -6   8   6       34.51       38.45      4.74 o
  -5   8   6        5.70        3.92      2.63 o
  -4   8   6       56.53       66.84      6.38 o
  -3   8   6      215.15      193.99     19.25 o
  -2   8   6       49.94       73.30     11.85 o
   0   8   6       18.06        8.48      3.26 o
   1   8   6       56.50       65.96      6.38 o
   2   8   6        0.16        0.00      2.83 o
   3   8   6        6.08       10.48      3.69 o
   4   8   6        0.06        0.00      2.60 o
   5   8   6       89.11       89.77     11.38 o
   6   8   6      157.15      175.53     14.86 o
   7   8   6       17.83       21.29      4.50 o
   8   8   6       39.38       35.96      5.36 o
  -9   9   6       92.74      111.47     11.17 o
  -8   9   6        0.09        3.05      4.09 o
  -7   9   6       80.67       86.54     10.65 o
  -6   9   6        1.73        5.92      6.66 o
  -5   9   6      107.87      131.65     11.38 o
  -4   9   6       38.43       26.66      8.89 o
  -3   9   6       35.17       33.32      9.63 o
  -2   9   6      182.45      169.56     19.25 o
  -1   9   6       47.71       55.53     11.85 o
   0   9   6       15.96        9.57      3.55 o
   1   9   6        2.95        0.66      4.34 o
   2   9   6        4.46        4.96      3.55 o
   3   9   6      305.17      294.60     23.89 o
   4   9   6      478.10      457.34     15.65 o
   5   9   6        3.11        3.70      3.85 o
   6   9   6       50.99       50.66      5.91 o
   7   9   6       13.98       14.04      4.32 o
  -7  10   6        4.68       15.55      8.14 o
  -6  10   6        5.43        6.66      7.40 o
  -5  10   6        0.07        0.00      5.92 o
  -4  10   6       57.62       54.79     12.59 o
  -3  10   6       95.75      119.95     17.03 o
  -2  10   6        0.51        0.74      6.66 o
  -1  10   6       22.59       33.32     10.37 o
   0  10   6       84.14      100.47     10.43 o
   1  10   6      142.71      154.64     13.76 o
   2  10   6        6.47        1.84      3.45 o
   3  10   6       20.75       20.65      4.83 o
   4  10   6       26.78       37.09      6.09 o
   5  10   6       14.06       18.17      4.64 o
  -3  11   6        1.22        0.00      5.92 o
  -2  11   6       37.91       65.90     14.07 o
  -1  11   6        4.32        5.92      7.40 o
   0  11   6        3.23        8.14      7.40 o
   1  11   6        1.78        4.40      6.29 o
 -14   1   7        2.43        2.88      4.63 o
 -13   1   7        0.10        2.41      3.12 o
 -12   1   7       13.65        7.08      3.09 o
 -11   1   7      454.45      436.20     12.62 o
 -10   1   7      499.66      493.68     13.05 o
  -9   1   7      317.23      303.95      9.61 o
  -8   1   7      420.12      377.74     11.76 o
  -7   1   7      204.43      202.05      6.44 o
  -6   1   7      530.38      487.85     10.26 o
  -5   1   7       35.87       45.08      2.33 o
  -4   1   7     1315.13     1385.31     14.38 o
  -2   1   7      279.88      265.16      3.97 o
  -1   1   7      224.08      253.84      4.24 o
   0   1   7        0.22        0.43      0.74 o
   1   1   7       10.29       10.46      1.21 o
   2   1   7        8.80        5.02      1.17 o
   3   1   7      245.53      255.22      5.75 o
   4   1   7       65.53       68.17      3.66 o
   5   1   7       16.18       15.48      2.21 o
   6   1   7       36.94       31.09      2.92 o
   7   1   7      165.21      158.36      6.13 o
   8   1   7       53.08       43.03      5.19 o
   9   1   7        0.77        1.24      2.34 o
  10   1   7        9.04        6.36      2.97 o
  11   1   7       29.86       19.14      3.56 o
 -14   2   7        0.01        0.00      3.90 o
 -13   2   7       26.20       19.95      4.55 o
 -12   2   7       40.37       43.84      5.06 o
 -11   2   7       15.61       13.23      3.20 o
 -10   2   7        0.44        0.53      2.72 o
  -9   2   7     1149.70     1180.56     39.52 o
  -8   2   7      320.23      319.98      8.93 o
  -7   2   7     1184.49     1114.04     27.02 o
  -6   2   7       97.84      105.01      5.18 o
  -5   2   7      515.63      505.94      8.00 o
  -4   2   7       99.40       95.49      4.19 o
  -3   2   7       11.44        8.19      1.11 o
  -2   2   7      358.00      362.52      5.63 o
  -1   2   7      652.77      592.27      7.54 o
   0   2   7     1073.52     1124.49     13.01 o
   1   2   7       21.13       16.20      1.64 o
   3   2   7      392.51      401.01      8.16 o
   4   2   7      386.84      363.43      8.00 o
   5   2   7       22.89       22.43      2.66 o
   6   2   7       45.02       40.37      3.52 o
   7   2   7      200.09      185.03      6.83 o
   8   2   7      356.48      326.69      9.25 o
   9   2   7       23.31       19.78      3.26 o
  10   2   7       66.99       70.86      5.32 o
  11   2   7      123.66      105.04      6.48 o
 -13   3   7       41.10       35.98      6.91 o
 -12   3   7        9.50        7.59      3.45 o
 -11   3   7       35.99       49.32      5.24 o
 -10   3   7        5.28        7.26      3.21 o
  -9   3   7        0.98        0.95      2.11 o
  -8   3   7     1732.43     1703.79     26.57 o
  -7   3   7      192.22      180.05      6.56 o
  -6   3   7      899.97      891.67     14.13 o
  -5   3   7        1.04        1.77      1.27 o
  -4   3   7        2.94        4.95      1.50 o
  -3   3   7      717.78      691.33      8.87 o
  -2   3   7     5196.75     5085.86     43.14 o
  -1   3   7     1744.82     1778.48     17.07 o
   0   3   7      235.24      251.96      4.34 o
   1   3   7        0.45        0.98      0.94 o
   2   3   7      561.29      532.06      8.93 o
   3   3   7      744.36      700.49     11.63 o
   4   3   7        0.71        0.37      1.51 o
   5   3   7      357.54      354.27      8.30 o
   6   3   7      103.13      108.40      5.48 o
   7   3   7      207.72      204.40      7.74 o
   8   3   7        5.96       11.03      2.85 o
   9   3   7       13.23       13.30      3.01 o
  10   3   7       18.91       18.34      3.64 o
  11   3   7       34.52       42.26      5.69 o
 -13   4   7       20.74       20.60      5.69 o
 -12   4   7      105.76      119.59      7.65 o
 -11   4   7       51.72       54.04      6.73 o
 -10   4   7       10.89        7.12      2.42 o
  -9   4   7      400.85      412.23      9.95 o
  -8   4   7       94.27       98.25      5.29 o
  -7   4   7     1203.21     1216.71     18.29 o
  -6   4   7      283.24      277.52      7.23 o
  -5   4   7       44.08       42.82      3.33 o
  -4   4   7      169.28      177.36      5.39 o
  -3   4   7     2066.29     2073.59     21.24 o
  -2   4   7      885.75      857.61     11.68 o
  -1   4   7      599.46      575.55      8.13 o
   0   4   7      224.22      242.30      4.63 o
   1   4   7      125.26      146.14      4.23 o
   2   4   7      309.77      324.65      9.88 o
   3   4   7      107.00      100.09      5.37 o
   4   4   7     2152.77     2139.51     29.00 o
   5   4   7       37.18       45.04      4.23 o
   7   4   7       10.56       10.19      2.43 o
   8   4   7      182.82      188.56      8.11 o
   9   4   7      127.72      126.12      6.58 o
  10   4   7        5.42        2.88      2.78 o
  11   4   7        0.45        5.44      3.98 o
 -12   5   7       46.52       52.41      7.58 o
 -11   5   7       37.15       50.62      6.04 o
 -10   5   7      378.86      398.65     10.51 o
  -9   5   7        0.33        1.11      2.17 o
  -8   5   7      548.85      529.86     13.50 o
  -7   5   7     1068.45     1072.33     17.33 o
  -6   5   7      534.29      522.44     10.78 o
  -5   5   7       25.35       19.50      2.65 o
  -4   5   7      166.13      156.14      6.06 o
  -3   5   7       44.16       43.90      2.83 o
  -2   5   7     1243.49     1216.55     15.50 o
  -1   5   7      660.51      673.04     15.28 o
   0   5   7       30.05       28.18      3.06 o
   1   5   7      389.70      390.17     10.59 o
   2   5   7      315.19      278.99      8.59 o
   3   5   7     1316.15     1301.52     20.12 o
   4   5   7      303.69      302.71      9.02 o
   5   5   7       94.07       97.72      6.51 o
   6   5   7      108.23       94.31      6.47 o
   7   5   7      395.23      399.44     10.77 o
   8   5   7       49.37       46.80      4.76 o
   9   5   7       15.71       34.94     11.30 o
  10   5   7       11.63        9.16      3.41 o
 -12   6   7       21.15        8.14      6.66 o
 -11   6   7       31.27       32.36      4.57 o
 -10   6   7       38.62       38.02      5.13 o
  -9   6   7       51.08       44.05      4.26 o
  -8   6   7      507.93      466.09     11.88 o
  -7   6   7        2.89        1.79      2.35 o
  -6   6   7        0.33        0.93      1.95 o
  -5   6   7       96.89      116.82      5.81 o
  -4   6   7      201.52      203.50      6.52 o
  -3   6   7      564.64      571.27     12.18 o
  -2   6   7       20.86       17.59      2.87 o
  -1   6   7      675.26      649.35     15.28 o
   0   6   7       83.17       75.21      5.86 o
   1   6   7       23.06       18.33      3.37 o
   2   6   7        4.40        1.88      2.52 o
   3   6   7       18.45       13.51      2.96 o
   4   6   7      189.05      187.23      7.76 o
   5   6   7        4.12        2.87      2.38 o
   6   6   7       68.06       62.10      5.16 o
   7   6   7        1.57        0.89      2.65 o
   8   6   7       68.68       78.67      6.13 o
   9   6   7       25.34       37.58      4.68 o
 -11   7   7       16.09       31.01      5.52 o
 -10   7   7       82.84       76.72      9.15 o
  -9   7   7        0.14        0.00      2.48 o
  -8   7   7        2.33        2.64      2.77 o
  -7   7   7      374.47      356.73      9.70 o
  -6   7   7      131.27      127.75      6.49 o
  -5   7   7       20.98       13.00      2.56 o
  -4   7   7      139.97      138.07     10.69 o
  -3   7   7      261.90      275.30     10.50 o
  -2   7   7      216.92      219.34     11.70 o
   0   7   7      127.27      133.12      8.06 o
   1   7   7       22.48       26.52      5.97 o
   2   7   7      117.48      140.03      8.81 o
   3   7   7      224.63      240.03     11.37 o
   4   7   7       59.30       69.30      6.86 o
   5   7   7        3.36        1.25      2.68 o
   6   7   7        3.53        5.94      3.20 o
   7   7   7       67.42       62.56      6.18 o
   8   7   7        8.54       13.19      3.91 o
 -10   8   7        0.01        3.27      4.43 o
  -9   8   7       61.73       64.31      8.63 o
  -8   8   7       13.64       13.67      7.41 o
  -7   8   7       26.60       25.19      3.59 o
  -6   8   7       40.33       28.66      4.92 o
  -5   8   7       15.35       14.95      3.53 o
  -4   8   7        8.24        7.63      3.55 o
  -3   8   7      128.08      125.05     10.32 o
  -2   8   7       13.68       10.37      6.66 o
  -1   8   7        7.34        4.34      6.29 o
   0   8   7       63.25       44.99      5.47 o
   1   8   7       20.27       18.43      4.12 o
   2   8   7       24.40       18.17      4.08 o
   3   8   7      140.62      148.69     15.18 o
   4   8   7        0.51        0.00      3.74 o
   5   8   7       80.41       79.10      8.44 o
   6   8   7       45.58       45.05      5.64 o
   7   8   7        0.71        0.99      3.50 o
  -7   9   7       39.50       42.20     11.11 o
  -6   9   7       11.58        9.09      3.98 o
  -5   9   7        1.51        0.00      9.26 o
  -4   9   7       98.19      121.43     17.03 o
  -3   9   7       62.69       96.26     14.81 o
  -2   9   7       35.51       41.46     10.37 o
  -1   9   7       97.05      100.70     14.81 o
   0   9   7       37.95       43.08      7.05 o
   1   9   7       15.03       13.06      4.43 o
   2   9   7       33.94       25.98      4.97 o
   3   9   7       50.46       53.52      6.55 o
   4   9   7       17.93       17.52      4.18 o
   5   9   7       61.36       72.71      6.84 o
   6   9   7       82.27      105.50      8.10 o
  -6  10   7        1.17        5.18      6.66 o
  -5  10   7       17.20       11.11      8.14 o
  -4  10   7       28.13       43.69     11.85 o
  -3  10   7       25.59       21.47      8.89 o
  -2  10   7        3.10        1.48      7.40 o
  -1  10   7       95.89      102.92     16.29 o
   0  10   7        0.18        0.00      5.92 o
   1  10   7       14.27       19.28      5.87 o
   2  10   7        3.56        7.58      3.77 o
   3  10   7       20.84       29.25      5.65 o
   4  10   7       12.73       16.81      4.97 o
 -14   0   8       56.47       59.23     11.85 o
 -13   0   8       55.10       74.04     12.59 o
 -12   0   8       28.74       23.11      5.87 o
 -11   0   8       18.24       19.41      9.63 o
 -10   0   8      125.05      162.11     12.23 o
  -9   0   8     1003.17     1026.89     28.57 o
  -8   0   8      105.91      119.62      9.38 o
  -7   0   8       31.22       28.14      6.66 o
  -6   0   8      390.28      385.02     18.51 o
  -5   0   8     1902.59     1851.39     28.60 o
  -4   0   8     4034.09     4082.28     49.42 o
  -3   0   8      163.48      173.77      5.27 o
  -2   0   8     2161.97     2437.73     27.45 o
  -1   0   8      128.79      105.65      4.48 o
   0   0   8        0.57        0.19      1.23 o
   1   0   8     6422.72     6657.06     71.53 o
   2   0   8      803.06      800.15     15.17 o
   3   0   8      556.24      571.62     13.79 o
   4   0   8     3157.63     3064.90     42.84 o
   5   0   8     1087.43     1040.21     19.71 o
   6   0   8      302.65      287.93     11.11 o
   7   0   8        0.32        0.00      2.56 o
   8   0   8      155.00      131.31      9.24 o
   9   0   8      181.10      201.53     12.08 o
  10   0   8       40.53       45.05      6.55 o
  11   0   8       35.24       29.88      5.98 o
 -13   1   8       29.57       22.18      5.48 o
 -12   1   8       10.12       13.42      3.53 o
 -11   1   8      474.29      486.24     13.68 o
 -10   1   8      775.30      789.48     17.58 o
  -9   1   8        2.10        0.15      2.69 o
  -8   1   8        0.68        0.19      2.40 o
  -7   1   8        4.06        4.21      2.40 o
  -6   1   8      162.12      154.46      6.20 o
  -5   1   8      146.33      125.92      4.51 o
  -4   1   8      486.77      470.82      6.22 o
  -3   1   8       54.85       50.24      2.15 o
  -2   1   8      132.74      112.26      2.86 o
  -1   1   8      622.24      616.59      7.86 o
   0   1   8      309.09      307.28      5.11 o
   1   1   8      439.56      407.91      5.94 o
   2   1   8      265.23      259.82      5.55 o
   3   1   8      319.37      286.01      6.47 o
   4   1   8       11.67       12.69      2.11 o
   5   1   8      316.89      275.31      6.87 o
   6   1   8      647.53      651.73     11.47 o
   7   1   8       76.70       77.94      4.74 o
   8   1   8        2.25        7.72      2.51 o
   9   1   8      144.07      148.67      7.24 o
  10   1   8      159.77      184.74      9.20 o
  11   1   8      143.49      149.79      7.78 o
 -13   2   8       10.29       22.29     11.48 o
 -12   2   8        2.33        0.74      3.12 o
 -11   2   8       47.00       49.79      5.28 o
 -10   2   8        1.72        5.32      2.78 o
  -9   2   8     1612.57     1604.34     31.05 o
  -8   2   8       81.78       81.85      9.68 o
  -7   2   8       72.52       79.30      6.52 o
  -6   2   8      394.51      403.83     12.04 o
  -5   2   8      325.79      321.32      7.92 o
  -4   2   8      466.16      423.08      8.86 o
  -3   2   8       29.56       33.01      1.90 o
  -2   2   8       73.99       73.44      3.12 o
  -1   2   8      328.83      311.36      7.07 o
   0   2   8     1291.31     1173.46     13.84 o
   1   2   8     1269.42     1269.58     14.12 o
   2   2   8        0.14        0.00      1.17 o
   3   2   8       83.49       77.29      5.19 o
   4   2   8      818.25      789.81     13.14 o
   5   2   8      386.35      392.27      9.06 o
   6   2   8       61.09       59.47      4.29 o
   7   2   8       23.40       23.69      3.01 o
   8   2   8      111.84      108.10      5.61 o
   9   2   8      236.45      241.73     11.15 o
  10   2   8        6.31        5.76      3.22 o
  11   2   8       29.18       20.94      5.57 o
 -13   3   8       33.70       39.72      7.40 o
 -12   3   8       65.04       54.80      6.66 o
 -11   3   8        2.87        7.40      3.42 o
 -10   3   8       94.79       91.13      7.45 o
  -9   3   8      238.53      218.23      9.61 o
  -8   3   8      398.42      397.31      9.27 o
  -7   3   8       46.76       51.44      3.77 o
  -6   3   8      991.62      913.67     28.96 o
  -5   3   8       15.37       21.50      3.92 o
  -4   3   8       13.58       11.07      1.83 o
  -3   3   8       99.78      101.11      3.18 o
  -2   3   8        6.13       10.53      1.24 o
  -1   3   8        2.33        4.37      0.91 o
   0   3   8       40.92       39.50      2.31 o
   1   3   8      198.15      180.89      4.41 o
   2   3   8       11.68       11.70      2.32 o
   3   3   8       39.24       43.59      3.47 o
   4   3   8        0.05        0.00      1.64 o
   5   3   8        8.01        8.53      2.26 o
   6   3   8      288.58      312.71      8.40 o
   7   3   8        0.46        0.00      2.26 o
   8   3   8       55.24       45.90      4.21 o
   9   3   8       77.79       94.61      7.32 o
  10   3   8       29.15       39.19      4.22 o
 -13   4   8        1.65        0.37      4.19 o
 -12   4   8        3.73        4.92      3.13 o
 -11   4   8        3.66        2.39      3.45 o
 -10   4   8       11.93       13.82      3.20 o
  -9   4   8        0.60        1.08      2.01 o
  -8   4   8      397.60      423.37     10.50 o
  -7   4   8        9.72       12.32      2.62 o
  -6   4   8       40.49       45.80      5.05 o
  -5   4   8      704.72      673.06     12.05 o
  -4   4   8        0.02        0.70      1.27 o
  -3   4   8       39.56       30.92      2.44 o
  -2   4   8        1.68        1.72      1.08 o
  -1   4   8       86.67       81.71      2.98 o
   0   4   8      129.94      135.91      4.25 o
   1   4   8       58.70       68.01      4.35 o
   2   4   8       10.03        5.44      1.92 o
   3   4   8       64.38       67.58      4.67 o
   4   4   8      112.44      101.60      5.74 o
   5   4   8       33.37       38.47      3.85 o
   6   4   8       31.06       33.47      3.96 o
   7   4   8       15.09       19.61      3.26 o
   8   4   8       88.85       98.46      9.49 o
   9   4   8        1.66        3.94      2.58 o
  10   4   8        3.13        3.93      2.85 o
 -12   5   8       43.44       34.87      5.52 o
 -11   5   8       16.44        7.18      3.96 o
 -10   5   8       15.44       13.26      2.90 o
  -9   5   8       66.07       68.25      4.92 o
  -8   5   8      306.29      317.39      8.75 o
  -7   5   8       48.57       64.92      4.68 o
  -6   5   8       33.40       32.77      3.31 o
  -5   5   8      593.50      587.95     11.56 o
  -4   5   8      250.47      245.44      6.82 o
  -3   5   8      187.73      201.96      6.20 o
  -2   5   8      270.36      272.88      8.09 o
  -1   5   8       87.29       75.70      5.56 o
   0   5   8       35.69       37.79      6.84 o
   1   5   8       49.92       46.31      4.34 o
   2   5   8       25.51       21.22      3.01 o
   3   5   8      343.88      340.15     10.93 o
   4   5   8       32.18       30.49      3.53 o
   5   5   8       25.33       22.79      3.27 o
   6   5   8        5.50        3.44      2.50 o
   7   5   8       20.87       23.45      3.86 o
   8   5   8       54.96       39.28      4.62 o
   9   5   8        3.03        4.04      2.96 o
 -11   6   8       27.63       24.37     10.31 o
 -10   6   8        7.81        0.33      2.85 o
  -9   6   8      327.60      345.56      9.98 o
  -8   6   8        0.78        0.00      2.21 o
  -7   6   8        6.82        4.16      2.17 o
  -6   6   8      146.27      161.28      7.21 o
  -5   6   8      116.30      110.30      5.80 o
  -4   6   8       54.79       60.66      4.28 o
  -3   6   8      286.52      271.98     10.40 o
  -2   6   8      820.22      819.76     16.24 o
  -1   6   8      128.35      126.06      7.73 o
   0   6   8       49.98       45.63      6.52 o
   1   6   8        6.84        9.11      3.12 o
   2   6   8      169.15      169.36      9.67 o
   3   6   8       31.39       36.93      3.92 o
   4   6   8        5.83        3.25      2.29 o
   5   6   8       20.50       23.24      3.53 o
   6   6   8        4.88        3.32      2.61 o
   7   6   8       71.92       74.50      5.88 o
   8   6   8        4.71        2.75      2.83 o
   9   6   8        0.77        0.00      2.94 o
 -10   7   8       29.08       44.80      5.27 o
  -9   7   8        5.14        4.08      2.98 o
  -8   7   8      173.36      196.61     12.18 o
  -7   7   8       77.64       69.48      5.26 o
  -6   7   8       97.00      102.06      6.04 o
  -5   7   8       36.56       40.13      4.53 o
  -4   7   8      193.28      183.33     10.23 o
  -3   7   8       12.68        8.19      8.51 o
  -2   7   8      218.13      188.70     12.53 o
  -1   7   8       57.95       53.31     10.37 o
   0   7   8       37.50       28.96      5.60 o
   1   7   8      277.72      261.88     11.46 o
   2   7   8        4.83        4.64      3.12 o
   3   7   8      158.03      142.63      8.30 o
   4   7   8       10.20       10.76      3.41 o
   5   7   8       42.37       42.46      5.21 o
   6   7   8       34.28       36.28      5.10 o
   7   7   8        0.57        1.23      3.09 o
   8   7   8       12.84       11.12      3.92 o
  -9   8   8       56.14       62.61      8.53 o
  -8   8   8        1.28        0.00      2.76 o
  -7   8   8       17.95       21.62      4.25 o
  -6   8   8       38.28       35.46      4.69 o
  -5   8   8       38.82       43.84      6.63 o
  -4   8   8      164.90      163.60     12.53 o
  -3   8   8       45.88       43.57      6.81 o
  -2   8   8        0.01        0.74      5.18 o
  -1   8   8        6.27        5.92      5.92 o
   0   8   8      306.67      312.21     14.86 o
   1   8   8       99.75       98.75      9.32 o
   2   8   8      219.76      229.34     12.26 o
   3   8   8       28.84       27.86      7.61 o
   4   8   8       40.45       32.76      4.97 o
   5   8   8        4.65        2.27      4.80 o
   6   8   8        9.19        3.61      3.49 o
  -8   9   8       28.11       21.47      8.89 o
  -7   9   8        8.23        2.22      7.40 o
  -6   9   8       47.75       43.20      6.26 o
  -5   9   8        8.31       12.48      5.92 o
  -4   9   8       71.89       88.85     14.81 o
  -3   9   8       85.39       87.37     14.81 o
  -2   9   8       69.74       85.89     14.81 o
  -1   9   8       55.66       37.76     11.11 o
   0   9   8        7.54        5.65      4.95 o
   1   9   8       39.56       49.26      7.85 o
   2   9   8        0.08        0.00      3.37 o
   3   9   8        8.37        8.78      4.23 o
   4   9   8        0.97        2.99      3.36 o
   5   9   8       37.55       50.52     13.19 o
  -5  10   8       96.35      154.75     20.73 o
  -4  10   8       77.36       58.49     13.33 o
  -3  10   8        3.17       17.77      8.89 o
  -2  10   8       17.09       17.77      8.89 o
  -1  10   8       18.43       19.99      9.63 o
   0  10   8       28.33       37.76     11.11 o
   1  10   8        5.92        0.00     10.74 o
   2  10   8       22.71       28.96     18.51 o
 -13   1   9       20.91       18.19      7.40 o
 -12   1   9       10.12        9.63      6.66 o
 -11   1   9       12.24       14.03      3.50 o
 -10   1   9       37.20       32.99      5.24 o
  -9   1   9      410.51      425.13     21.26 o
  -8   1   9        2.88        1.26      2.69 o
  -7   1   9        6.91        7.91      3.09 o
  -6   1   9        0.02        1.53      1.82 o
  -5   1   9       21.05       22.14      2.04 o
  -4   1   9        6.06        2.88      0.98 o
  -3   1   9      545.67      550.80      7.24 o
  -2   1   9      334.16      351.70      6.11 o
  -1   1   9      138.22      132.61      3.74 o
   0   1   9       50.47       61.35      2.64 o
   1   1   9      569.90      540.78      7.89 o
   2   1   9       30.13       36.28      3.46 o
   3   1   9        0.00        0.09      1.37 o
   4   1   9        6.57        5.53      1.81 o
   5   1   9       76.70       75.55      4.51 o
   6   1   9      105.18      118.36      5.62 o
   7   1   9        0.42        0.00      1.75 o
   8   1   9        0.73        0.00      2.12 o
   9   1   9        0.03        0.57      2.44 o
  10   1   9       29.71       27.56      3.88 o
 -13   2   9       51.09       50.47     16.29 o
 -12   2   9       18.60       11.76      7.40 o
 -11   2   9       20.31       19.40      3.82 o
 -10   2   9        4.42        7.46      3.37 o
  -8   2   9      191.40      174.07      9.68 o
  -7   2   9       21.20       21.98      2.86 o
  -6   2   9      853.13      852.05     13.83 o
  -5   2   9      197.13      194.32      5.63 o
  -4   2   9      742.34      757.20     10.65 o
  -3   2   9       91.48       93.42      3.39 o
  -2   2   9      559.46      550.34      7.12 o
  -1   2   9      301.35      286.67      5.87 o
   0   2   9       73.87       68.51      3.42 o
   1   2   9       14.45       20.01      1.93 o
   2   2   9      175.06      169.58     10.54 o
   3   2   9       80.68       71.85      4.35 o
   4   2   9        2.57        0.40      1.60 o
   5   2   9      167.37      161.25      6.43 o
   6   2   9       25.19       22.87      2.92 o
   7   2   9       25.42       28.90      3.98 o
   8   2   9       17.17       10.51      2.67 o
   9   2   9        8.28        8.72      2.97 o
  10   2   9       50.92       46.26      4.82 o
 -13   3   9       11.82        7.40      4.71 o
 -12   3   9       37.42       47.18      7.58 o
 -11   3   9      219.26      191.80     13.09 o
 -10   3   9      160.17      153.26      8.04 o
  -9   3   9       12.34       14.73      3.06 o
  -8   3   9      329.74      326.55      9.69 o
  -7   3   9       80.12       78.55      4.65 o
  -6   3   9     1355.97     1348.73     21.77 o
  -5   3   9      666.22      657.32     11.85 o
  -4   3   9       24.51       26.69      2.69 o
  -3   3   9     2112.81     2105.59     22.31 o
  -2   3   9       23.82       22.40      1.87 o
  -1   3   9      126.92      119.54      3.25 o
   0   3   9       27.92       28.03      2.43 o
   1   3   9      609.96      575.42     11.49 o
   2   3   9      350.65      335.94      8.73 o
   3   3   9        0.27        0.00      1.38 o
   4   3   9       19.14       22.09      2.90 o
   5   3   9       17.55       15.09      2.63 o
   6   3   9      283.14      281.17      8.30 o
   7   3   9      147.72      131.02      6.78 o
   8   3   9       40.16       36.81      4.17 o
   9   3   9       36.37       38.02      4.01 o
  10   3   9       40.04       46.96      4.87 o
 -12   4   9       23.03       27.02      4.94 o
 -11   4   9      123.46      132.26      9.49 o
 -10   4   9        1.73        2.63      2.55 o
  -9   4   9      351.26      359.37     10.97 o
  -8   4   9      126.59      117.09      6.51 o
  -7   4   9      244.12      239.17     14.51 o
  -6   4   9       49.94       49.96      3.82 o
  -5   4   9      193.77      188.18      6.29 o
  -4   4   9     1937.65     1977.37     25.73 o
  -3   4   9       49.81       52.96      3.31 o
  -2   4   9     1167.69     1127.82     15.51 o
  -1   4   9        9.52        8.81      1.80 o
   0   4   9        6.39        1.54      1.83 o
   1   4   9      105.06      103.23      5.42 o
   2   4   9      527.23      494.62     11.10 o
   3   4   9      145.51      135.34      6.88 o
   4   4   9       78.35       74.13      5.21 o
   5   4   9       22.71       23.43      5.30 o
   6   4   9        0.11        0.14      2.07 o
   7   4   9      390.14      387.84     10.26 o
   8   4   9       36.44       39.96      4.19 o
   9   4   9        1.80        0.00      2.70 o
 -12   5   9       91.40      108.07     10.72 o
 -11   5   9       25.08       30.51      5.09 o
 -10   5   9       84.39       81.30      7.12 o
  -9   5   9        4.65        4.59      2.32 o
  -8   5   9        1.22        2.99      2.30 o
  -7   5   9      101.64      111.86      7.11 o
  -6   5   9      412.32      405.98      9.72 o
  -5   5   9      569.26      570.09     11.58 o
  -4   5   9      874.76      861.53     14.63 o
  -3   5   9     3320.75     3227.59     43.78 o
  -2   5   9      133.21      125.43      6.68 o
  -1   5   9     1251.93     1222.81     22.12 o
   0   5   9       36.99       41.31      4.20 o
   1   5   9      351.13      342.21      9.12 o
   2   5   9     1019.35     1005.32     17.53 o
   3   5   9      129.08      107.94      6.22 o
   4   5   9        6.30        5.22      2.50 o
   5   5   9       10.13       16.64      3.30 o
   6   5   9       91.09       96.41      6.41 o
   7   5   9      195.30      194.85      9.24 o
   8   5   9       26.32       24.51      4.07 o
   9   5   9        0.09        0.00      2.88 o
 -11   6   9       56.95       69.47      8.90 o
 -10   6   9        9.31       15.86      3.79 o
  -9   6   9      172.87      175.74      8.23 o
  -8   6   9       21.09       22.68      3.41 o
  -7   6   9       23.10       21.92      3.19 o
  -6   6   9       32.09       30.22      3.35 o
  -5   6   9       27.25       28.52      3.28 o
  -4   6   9      168.91      165.70      7.77 o
  -3   6   9        1.69        1.18      2.69 o
  -2   6   9       46.00       52.71     11.11 o
  -1   6   9      102.95       92.57     12.04 o
   0   6   9       48.75       55.44      9.27 o
   1   6   9        0.04        0.00      2.49 o
   2   6   9      139.82      125.50      6.82 o
   3   6   9      229.53      219.52      8.67 o
   4   6   9       22.51       15.03      3.17 o
   5   6   9        0.98        0.00      2.34 o
   6   6   9        9.82        9.88      3.15 o
   7   6   9       20.25       29.80      4.41 o
   8   6   9       52.95       50.02      5.52 o
 -10   7   9        0.33        0.00      3.55 o
  -9   7   9       74.62       89.42      6.94 o
  -8   7   9      119.18      136.82      7.34 o
  -7   7   9      272.48      268.49     10.06 o
  -6   7   9       31.19       41.77      4.69 o
  -5   7   9        0.18        0.00      2.30 o
  -4   7   9      111.51      123.93     10.96 o
  -3   7   9       46.27       40.83      8.51 o
  -2   7   9       21.68       24.10      5.48 o
  -1   7   9        5.57        3.60      3.24 o
   0   7   9       13.93        7.13      8.14 o
   1   7   9       27.53       27.25      4.83 o
   2   7   9      146.53      146.77      8.41 o
   3   7   9      130.09      120.41      7.91 o
   4   7   9       27.58       26.19      5.77 o
   5   7   9       32.78       39.12      5.32 o
   6   7   9      134.27      130.07      8.85 o
   7   7   9       38.62       44.01      5.15 o
  -9   8   9        8.56        5.77      4.79 o
  -8   8   9       31.27       31.46      5.33 o
  -7   8   9       41.90       35.78      4.79 o
  -6   8   9       17.37       15.60      3.79 o
  -5   8   9        0.17        0.00      3.37 o
  -4   8   9       47.54       47.20      7.80 o
  -3   8   9        0.86        1.11      3.66 o
  -2   8   9        0.24        0.74      5.18 o
  -1   8   9       36.48       51.09     11.11 o
   0   8   9       11.78       15.92      5.16 o
   1   8   9        0.95        0.00      3.55 o
   2   8   9       23.89       15.81      4.55 o
   3   8   9       11.21       12.35      3.68 o
   4   8   9        1.43        1.31      3.53 o
   5   8   9       30.09       31.42      5.25 o
   6   8   9       21.88       15.55      8.89 o
  -7   9   9        0.77        2.27      3.65 o
  -6   9   9        3.62        5.18      5.24 o
  -5   9   9       90.73      111.75     11.48 o
  -4   9   9       23.86       29.46      6.75 o
  -3   9   9       25.01       36.28     10.37 o
  -2   9   9       34.34       39.98     11.11 o
  -1   9   9       53.28       65.90     13.33 o
   0   9   9      224.20      231.01     23.69 o
   1   9   9        9.15       15.51      5.48 o
   2   9   9       27.25       22.48      6.66 o
   3   9   9       81.97       88.77      7.56 o
   4   9   9        6.04        1.93      3.50 o
  -3  10   9        6.43        2.22      6.66 o
  -2  10   9       12.12       17.77      8.89 o
  -1  10   9       39.38       35.54     11.11 o
   0  10   9        0.37        5.18      7.40 o
 -13   0  10        9.39        7.40      6.66 o
 -12   0  10       15.42       20.73      8.14 o
 -11   0  10      252.15      257.79     17.03 o
 -10   0  10      896.68      854.71     27.51 o
  -9   0  10       80.68       73.71      8.53 o
  -8   0  10        4.00        8.89      5.18 o
  -7   0  10       27.16       24.43      6.66 o
  -6   0  10      773.95      787.07     30.36 o
  -5   0  10      162.80      181.40     13.33 o
  -4   0  10      156.65      145.44      4.99 o
  -3   0  10      158.84      144.75      4.92 o
  -2   0  10      944.16      900.93     16.57 o
  -1   0  10     4365.54     4305.80     48.95 o
   0   0  10      575.50      550.46     10.77 o
   1   0  10     1216.09     1263.95     19.01 o
   2   0  10      682.60      689.41     15.39 o
   3   0  10      136.34      155.93      9.51 o
   4   0  10     1587.13     1558.62     28.11 o
   5   0  10      172.72      173.49      9.06 o
   6   0  10       95.89       87.30      8.92 o
   7   0  10       78.93       78.16     11.27 o
   8   0  10       24.12       24.68      5.06 o
   9   0  10        6.27        0.00      4.43 o
 -13   1  10        0.78        1.11      4.19 o
 -12   1  10      105.95      110.48     10.74 o
 -11   1  10      449.29      434.74     15.24 o
 -10   1  10       32.48       39.14      5.24 o
  -9   1  10      153.95      138.52      9.11 o
  -8   1  10      114.68      111.58      7.89 o
  -7   1  10      278.30      283.52     10.64 o
  -6   1  10       43.47       56.37     11.48 o
  -5   1  10      115.24      117.89      4.58 o
  -4   1  10       80.02       87.32      3.25 o
  -3   1  10       79.43       80.23      2.92 o
  -2   1  10      149.65      161.91      4.02 o
  -1   1  10        1.34        1.35      1.14 o
   0   1  10      515.54      489.70      7.07 o
   1   1  10        5.82        6.19      1.45 o
   2   1  10       76.00       75.26      3.78 o
   3   1  10       51.31       58.63      3.83 o
   4   1  10      104.38      100.66      5.20 o
   5   1  10      734.30      742.35     12.94 o
   6   1  10       29.86       28.98      3.30 o
   7   1  10        0.77        2.81      2.34 o
   8   1  10      109.50      114.62      6.66 o
   9   1  10      150.58      160.55      8.01 o
 -13   2  10        2.13        2.17      4.09 o
 -11   2  10      117.74      123.09     19.99 o
 -10   2  10      341.97      343.76     13.74 o
  -9   2  10        0.05        0.00      2.34 o
  -8   2  10       47.68       33.73      3.76 o
  -7   2  10       13.10       13.69      2.84 o
  -6   2  10     1214.78     1206.97     20.81 o
  -5   2  10      270.04      253.74      6.05 o
  -4   2  10        0.07        1.56      1.18 o
  -3   2  10        5.34        6.64      1.37 o
  -2   2  10       23.28       23.13      2.03 o
  -1   2  10      417.77      421.39      7.19 o
   0   2  10       22.90       22.79      2.15 o
   1   2  10        2.05        3.33      1.34 o
   2   2  10       79.19       68.06      3.95 o
   3   2  10      440.44      436.22      9.10 o
   4   2  10      725.33      711.96     12.33 o
   5   2  10       93.44       81.50      4.80 o
   6   2  10       27.66       28.61      3.32 o
   7   2  10      269.61      278.11      9.22 o
   8   2  10      111.41      116.13      6.33 o
   9   2  10       49.19       53.71      5.10 o
 -12   3  10       43.62       36.74      6.81 o
 -11   3  10       85.80       92.06      9.48 o
 -10   3  10       36.73       32.05      4.32 o
  -9   3  10        9.82       11.97      3.06 o
  -8   3  10       43.91       49.13      5.42 o
  -7   3  10      182.06      173.38      6.40 o
  -6   3  10      188.55      185.82      7.06 o
  -5   3  10       17.36       19.64      2.70 o
  -4   3  10      162.70      160.69      4.75 o
  -3   3  10      768.16      775.67     12.24 o
  -2   3  10      303.40      319.86      5.58 o
  -1   3  10       14.78       13.16      1.81 o
   0   3  10       11.00        7.81      2.03 o
   1   3  10       21.36       18.89      2.83 o
   2   3  10        0.16        0.00      1.87 o
   3   3  10        3.91        3.07      2.03 o
   4   3  10       37.07       33.91      3.51 o
   5   3  10       48.26       47.09      4.22 o
   6   3  10       20.78       29.74      3.71 o
   7   3  10        0.76        1.75      2.34 o
   8   3  10        0.11        0.00      2.36 o
   9   3  10       26.28       25.15      3.71 o
 -12   4  10        1.13        0.00      3.70 o
 -11   4  10        0.72        1.38      3.26 o
 -10   4  10       14.56       10.90      3.80 o
  -9   4  10       22.42       26.93      3.91 o
  -8   4  10       65.14       69.39      5.56 o
  -7   4  10      120.44      104.66      6.42 o
  -6   4  10       84.03       87.41      5.03 o
  -5   4  10       55.00       61.05      4.21 o
  -4   4  10      270.60      270.99     10.59 o
  -3   4  10       19.95       25.42      4.38 o
  -2   4  10      262.32      225.49      7.04 o
  -1   4  10      416.24      429.58      9.76 o
   0   4  10       90.59       92.41      4.84 o
   1   4  10       44.47       38.06      3.95 o
   2   4  10      308.73      327.99      9.31 o
   3   4  10       92.14       92.06      8.69 o
   4   4  10       75.35       69.13      5.33 o
   5   4  10        6.65        3.55      2.55 o
   6   4  10       14.84       13.60      3.27 o
   7   4  10       18.15       13.94      3.22 o
   8   4  10        1.34        2.13      2.58 o
 -11   5  10        4.12        2.41      4.44 o
 -10   5  10       25.68       33.31      5.09 o
  -9   5  10      127.20      128.14      7.82 o
  -8   5  10      132.10      131.73      8.15 o
  -7   5  10        4.24        2.31      2.06 o
  -6   5  10        3.86        8.53      2.29 o
  -5   5  10      456.77      446.61     10.24 o
  -4   5  10       39.16       46.71      3.89 o
  -3   5  10      151.13      154.87      9.21 o
  -2   5  10      360.88      339.15     12.21 o
  -1   5  10      555.25      561.04     17.85 o
   0   5  10        0.05        1.80      2.18 o
   1   5  10      122.48      109.94      7.22 o
   2   5  10       63.27       61.89      4.92 o
   3   5  10        2.27        2.46      2.30 o
   4   5  10       10.79        9.21      2.77 o
   5   5  10       24.17       18.22      3.55 o
   6   5  10       67.07       56.83      8.09 o
   7   5  10        0.17        3.61      2.83 o
   8   5  10       25.20       26.95      5.06 o
 -10   6  10       88.40      112.75     10.96 o
  -9   6  10       32.26       39.43      4.79 o
  -8   6  10      127.53      126.24      6.99 o
  -7   6  10       86.70       88.49      5.74 o
  -6   6  10        7.17        7.04      2.70 o
  -5   6  10       25.84       18.60      3.55 o
  -4   6  10      204.92      216.49     10.88 o
  -3   6  10       43.07       48.10      7.33 o
  -2   6  10       38.50       39.46      6.75 o
  -1   6  10       14.27       10.08      3.55 o
   0   6  10       12.49        9.26      4.19 o
   1   6  10        1.00        0.00      2.39 o
   2   6  10        0.01        0.00      2.32 o
   3   6  10        0.19        0.00      2.24 o
   4   6  10      110.59      100.27      6.61 o
   5   6  10       11.63       18.19      3.65 o
   6   6  10       90.89       98.65      6.98 o
   7   6  10        1.87        1.53      3.06 o
  -9   7  10      169.61      194.48     14.60 o
  -8   7  10        1.60        0.00      2.65 o
  -7   7  10       19.25       26.59      4.38 o
  -6   7  10        4.17        4.20      2.84 o
  -5   7  10      109.45      123.03     10.99 o
  -4   7  10       57.20       65.16      9.26 o
  -3   7  10       79.08       77.92      8.90 o
  -2   7  10       44.52       46.05      7.27 o
  -1   7  10        1.89        2.96      5.92 o
   0   7  10        0.57        0.00      3.01 o
   1   7  10       23.18       24.23      5.69 o
   2   7  10        5.80       10.32      3.95 o
   3   7  10       79.02       79.87      6.85 o
   4   7  10       57.47       45.55      5.71 o
   5   7  10      121.86      110.16      8.94 o
   6   7  10       23.34       23.60      4.29 o
  -8   8  10       15.94        5.29      8.89 o
  -7   8  10       10.41        3.86      3.66 o
  -6   8  10       89.73       96.45      8.38 o
  -5   8  10       12.90       14.07      5.48 o
  -4   8  10        0.67        0.00      5.92 o
  -3   8  10       77.52       64.72      8.63 o
  -2   8  10        6.96        4.44      6.66 o
  -1   8  10      187.37      189.55     21.47 o
   0   8  10       17.14       13.56      5.55 o
   1   8  10        0.51        0.00      3.90 o
   2   8  10        1.70        6.24      3.94 o
   3   8  10       30.42       36.60      5.32 o
   4   8  10       99.21       93.53      8.98 o
  -5   9  10       59.73       49.42      8.38 o
  -4   9  10       58.12       69.40      9.38 o
  -3   9  10        0.12       13.33      8.14 o
  -2   9  10        6.18        6.66      7.40 o
  -1   9  10        8.06       18.51      8.14 o
   0   9  10      170.81      169.56     20.73 o
   1   9  10        0.12        8.14      5.24 o
   2   9  10        2.12        3.19      3.92 o
 -12   1  11        0.04        3.47      4.81 o
 -11   1  11       50.75       38.56      6.81 o
 -10   1  11       36.95       38.47      7.34 o
  -9   1  11       62.12       67.54      8.94 o
  -8   1  11        0.09        0.00      2.34 o
  -7   1  11       34.05       36.55      4.22 o
  -6   1  11        0.06        2.96      1.81 o
  -5   1  11       17.62       22.09      3.69 o
  -4   1  11      171.39      156.56      4.86 o
  -3   1  11       42.09       38.72      2.51 o
  -2   1  11       69.61       65.34      3.09 o
  -1   1  11      190.10      193.06      4.52 o
   0   1  11       15.21       21.59      1.95 o
   1   1  11        6.83        5.05      1.58 o
   2   1  11        5.31        7.30      1.91 o
   3   1  11       79.95       85.10      5.62 o
   4   1  11      384.06      372.37     10.96 o
   5   1  11      139.18      145.49      6.54 o
   6   1  11       67.97       62.73      5.60 o
   7   1  11      115.54       93.05      6.16 o
   8   1  11        0.58        0.00      2.42 o
 -12   2  11       99.47      104.84     21.10 o
 -11   2  11        7.83        7.19      4.43 o
 -10   2  11      183.30      147.74     11.77 o
  -9   2  11        6.17        9.77      2.93 o
  -8   2  11        1.94        0.00      2.11 o
  -7   2  11        2.03        0.22      1.71 o
  -6   2  11      127.92      115.79      6.07 o
  -5   2  11      314.95      318.99      7.13 o
  -4   2  11       83.16       87.99      4.84 o
  -3   2  11      388.38      373.85     11.07 o
  -2   2  11       12.47       14.32      1.91 o
  -1   2  11      178.37      174.57      4.96 o
   0   2  11      293.37      284.87      6.16 o
   1   2  11       33.90       31.85      2.76 o
   2   2  11      207.84      196.90      6.60 o
   3   2  11       25.89       26.89      3.09 o
   4   2  11       52.84       53.91      4.06 o
   5   2  11       41.88       33.89      3.57 o
   6   2  11       47.01       42.22      4.03 o
   7   2  11        1.76        0.89      2.42 o
   8   2  11        0.85        0.00      2.40 o
 -12   3  11       46.99       55.22      8.38 o
 -11   3  11       72.80       84.77     13.70 o
 -10   3  11        2.69        0.00      2.60 o
  -9   3  11       11.42       18.11      5.67 o
  -8   3  11      400.73      382.00     12.72 o
  -7   3  11      164.14      139.44      7.26 o
  -6   3  11        2.10        2.23      1.92 o
  -5   3  11      314.71      309.25      8.71 o
  -4   3  11       24.18       24.42      2.55 o
  -3   3  11     2097.88     2083.41     19.92 o
  -2   3  11       27.04       30.54      2.59 o
  -1   3  11       11.01       13.90      2.45 o
   0   3  11     1239.42     1241.63     18.87 o
   1   3  11      251.48      263.30      8.26 o
   2   3  11       13.28        6.81      2.51 o
   3   3  11       87.03       88.21      5.40 o
   4   3  11       51.87       59.83      4.67 o
   5   3  11      126.92      129.57      8.16 o
   6   3  11        0.42        2.45      2.34 o
   7   3  11        2.69        0.00      2.41 o
   8   3  11        0.03        0.61      2.61 o
 -11   4  11        0.71        1.33      3.90 o
 -10   4  11      135.89      150.09      9.61 o
  -9   4  11      241.19      254.17      9.62 o
  -8   4  11        2.83        2.69      2.55 o
  -7   4  11       75.43       87.35      5.47 o
  -6   4  11      282.96      296.27      8.32 o
  -5   4  11       47.56       54.42      4.08 o
  -4   4  11       93.33       98.83      6.11 o
  -3   4  11       24.60       21.79      3.85 o
  -2   4  11     2292.59     2338.86     41.50 o
  -1   4  11       51.05       61.81      4.94 o
   0   4  11       60.28       69.62      4.61 o
   1   4  11     1518.34     1550.04     23.87 o
   2   4  11        6.72        6.75      2.71 o
   3   4  11        5.24        3.41      2.65 o
   4   4  11       55.58       55.70      4.93 o
   5   4  11        0.03        1.55      2.68 o
   6   4  11       74.74       74.76      6.07 o
   7   4  11       33.83       32.25      4.26 o
 -10   5  11       20.17       26.24      6.00 o
  -9   5  11      137.52      141.88      9.24 o
  -8   5  11      688.27      682.87     15.98 o
  -7   5  11       31.98       34.07      5.85 o
  -6   5  11       46.02       50.66      4.35 o
  -5   5  11      480.40      486.62     11.71 o
  -4   5  11       96.48       96.87      8.58 o
  -3   5  11      366.25      396.54     16.49 o
  -2   5  11      162.25      147.52     15.55 o
  -1   5  11      105.90       91.82      6.40 o
   0   5  11      667.29      659.28     15.89 o
   1   5  11        9.08       15.32      3.26 o
   2   5  11       23.62       30.69      4.07 o
   3   5  11        4.01        7.62      3.38 o
   4   5  11       18.04       24.37      3.92 o
   5   5  11      331.76      320.61     10.58 o
   6   5  11        0.20        3.10      3.01 o
   7   5  11        5.49        3.87      3.10 o
  -9   6  11        1.07        0.44      3.70 o
  -8   6  11       64.47       77.36      5.68 o
  -7   6  11       73.02       71.17      5.39 o
  -6   6  11      135.60      132.91      7.81 o
  -4   6  11        0.53        0.00      3.14 o
  -3   6  11        0.09        0.00      2.84 o
  -2   6  11       32.94       25.94      7.03 o
   0   6  11       64.09       63.19      6.97 o
   1   6  11      115.49      128.22      8.44 o
   2   6  11       57.79       53.19      5.03 o
   3   6  11       12.63        7.95      3.35 o
   4   6  11        5.45        7.01      3.20 o
   5   6  11        1.82        1.27      2.94 o
   6   6  11       81.71       91.31      6.79 o
  -8   7  11        0.64        0.00      4.43 o
  -7   7  11       29.83       25.34      8.89 o
  -6   7  11        3.55        3.86      3.58 o
  -5   7  11       71.92       81.85     21.84 o
  -4   7  11      211.22      172.62     13.49 o
  -3   7  11       43.62       29.80      7.77 o
  -2   7  11       86.21       79.42     16.66 o
  -1   7  11      148.85      129.57     17.77 o
   0   7  11      149.69      170.64     13.49 o
   1   7  11      105.65      109.89     12.84 o
   2   7  11        8.93       17.18      4.13 o
   3   7  11       16.24       19.54      4.43 o
   4   7  11       43.06       46.39      5.09 o
   5   7  11       22.95       21.42      6.75 o
  -6   8  11       51.91       59.65      8.85 o
  -5   8  11        0.11        6.66      4.95 o
  -4   8  11        3.61        3.01      4.43 o
  -3   8  11        4.47        8.64      4.63 o
  -2   8  11        1.85        0.00      5.18 o
  -1   8  11       24.87       22.95      9.63 o
   0   8  11        3.66        7.40      7.40 o
   1   8  11        0.20        0.00      3.42 o
   2   8  11        0.03        5.03      3.89 o
   3   8  11       13.65        6.28      4.10 o
  -2   9  11       56.68       61.46     14.07 o
 -12   0  12      276.87      296.91     22.21 o
 -11   0  12      295.01      343.56     23.69 o
 -10   0  12       97.57       85.15     13.33 o
  -9   0  12        3.06        2.76      3.90 o
  -8   0  12       25.69       28.14      8.14 o
  -7   0  12     1220.85     1160.25     42.20 o
  -6   0  12      135.12      124.38      6.62 o
  -5   0  12       49.34       45.12      6.66 o
  -4   0  12        9.58        8.80      1.86 o
  -3   0  12      190.77      172.38      6.99 o
  -2   0  12      362.13      361.15     17.75 o
  -1   0  12       37.79       39.51      4.77 o
   0   0  12       12.54       14.06      2.68 o
   1   0  12       65.42       75.51      5.08 o
   2   0  12      489.78      460.09     12.75 o
   3   0  12      101.23      105.17      7.21 o
   4   0  12       26.61       23.37      4.11 o
   5   0  12        0.49        1.80      3.37 o
   6   0  12        5.14       15.82      4.83 o
   7   0  12      254.27      233.16     23.75 o
   8   0  12        0.59        0.00      7.40 o
 -11   1  12       25.80       23.96      6.00 o
 -10   1  12       53.57       63.09      8.89 o
  -8   1  12      270.39      276.29     15.63 o
  -7   1  12        1.69        0.19      1.81 o
  -6   1  12      421.58      378.72     10.60 o
  -5   1  12       14.34        8.92      2.43 o
  -4   1  12      195.54      195.53      5.30 o
  -3   1  12      148.50      160.54      6.22 o
  -2   1  12       10.75        9.18      1.76 o
  -1   1  12      183.98      192.42      4.85 o
   0   1  12        1.26        1.97      1.46 o
   1   1  12        3.30        3.58      1.57 o
   2   1  12        0.50        0.06      1.89 o
   3   1  12      401.66      388.35      9.09 o
   4   1  12       64.92       64.95      4.62 o
   5   1  12        3.05        5.11      2.34 o
   6   1  12        7.57        5.35      2.65 o
   7   1  12        0.61        0.00      2.44 o
 -11   2  12       15.43       16.48      4.95 o
 -10   2  12        2.71        0.00      3.66 o
  -9   2  12      104.55       96.19      6.49 o
  -8   2  12        9.60        7.11      2.51 o
  -7   2  12      306.16      311.30      9.36 o
  -6   2  12        0.12        0.00      1.61 o
  -5   2  12        4.43        1.63      1.91 o
  -4   2  12        2.59        3.52      1.77 o
  -3   2  12      796.98      836.04     13.49 o
  -2   2  12      541.33      524.58      9.45 o
  -1   2  12      399.95      380.37      7.48 o
   0   2  12      317.57      312.54      7.50 o
   1   2  12      181.13      177.51      6.23 o
   2   2  12      772.60      781.08     13.34 o
   3   2  12      226.93      241.51      7.80 o
   4   2  12        0.26        0.00      1.97 o
   5   2  12        6.10        6.20      2.54 o
   6   2  12       42.67       45.34      4.29 o
   7   2  12       36.26       39.27      4.35 o
 -11   3  12        6.31        0.00      4.09 o
 -10   3  12        0.37        6.97      4.43 o
  -9   3  12       52.90       60.43      6.87 o
  -8   3  12      117.05      128.73     14.75 o
  -7   3  12       60.33       71.77      5.41 o
  -6   3  12        0.05        1.61      2.03 o
  -5   3  12       59.20       67.58      4.58 o
  -4   3  12        9.47       10.78      2.38 o
  -3   3  12      223.74      225.10      6.33 o
  -2   3  12        0.34        0.84      2.07 o
  -1   3  12        2.49        4.29      2.14 o
   0   3  12       88.16       98.45      5.04 o
   1   3  12        9.45        4.30      2.87 o
   2   3  12       32.15       34.94      3.80 o
   3   3  12      161.12      158.17      7.57 o
   4   3  12       74.31       72.15      6.06 o
   5   3  12       10.31        6.40      2.56 o
   6   3  12       45.07       39.29      5.27 o
   7   3  12       37.28       42.11      4.31 o
 -10   4  12        8.52        4.85      4.63 o
  -9   4  12       15.92       20.77      5.16 o
  -8   4  12       33.60       40.31      5.83 o
  -7   4  12       71.88       62.21      5.24 o
  -6   4  12       89.89       81.60      5.32 o
  -5   4  12       27.68       23.77      5.04 o
  -4   4  12      343.69      329.23     12.25 o
  -3   4  12       16.42       18.77      3.60 o
  -2   4  12        4.04        3.34      2.08 o
  -1   4  12      299.15      320.80      9.45 o
   0   4  12        3.57       10.31      2.90 o
   1   4  12       34.93       41.88      4.46 o
   2   4  12      171.28      204.35     11.40 o
   3   4  12       25.01       25.43      3.98 o
   4   4  12        7.58        9.36      3.22 o
   5   4  12      184.67      197.92      9.52 o
   6   4  12       47.83       52.65      5.13 o
 -10   5  12       41.55       53.57      8.38 o
  -9   5  12        5.19        4.07      4.71 o
  -8   5  12        0.13        0.29      3.39 o
  -7   5  12        0.08        0.00      2.14 o
  -6   5  12       23.85       20.97      4.94 o
  -5   5  12        1.69        8.47      3.76 o
  -4   5  12        5.30        6.93      4.43 o
  -3   5  12      115.60      109.31     14.81 o
  -2   5  12       20.51       19.01      3.67 o
  -1   5  12        0.34        2.73      2.53 o
   0   5  12      183.05      198.80     10.21 o
   1   5  12      145.06      131.11      7.31 o
   2   5  12       40.45       41.86      4.67 o
   3   5  12        1.13        0.00      2.57 o
   4   5  12       70.04       58.55      5.61 o
   5   5  12        0.27        5.27      3.29 o
   6   5  12        1.47        2.88      4.95 o
  -9   6  12        6.61        1.71      5.55 o
  -8   6  12       60.06       77.00     13.33 o
  -7   6  12       21.47       27.44      5.43 o
  -6   6  12        0.01        0.85      3.23 o
  -5   6  12       50.26       75.57     18.14 o
  -4   6  12       58.27       58.13      8.89 o
  -3   6  12       46.52       49.01      7.58 o
  -2   6  12       70.42       51.44      8.10 o
  -1   6  12       15.15       16.90      6.00 o
   0   6  12        5.00        5.80      3.69 o
   1   6  12        1.10        0.00      2.96 o
   2   6  12        0.11        1.48      2.69 o
   3   6  12        6.88        6.98      3.12 o
   4   6  12        4.58        5.04      3.16 o
  -7   7  12       25.68       30.42      6.75 o
  -6   7  12      121.57      143.00     12.76 o
  -5   7  12       32.63       31.11      6.81 o
  -4   7  12       43.58       45.01      7.80 o
  -3   7  12       11.08       14.40      8.51 o
  -2   7  12       27.58       39.26      8.51 o
  -1   7  12       21.62       19.25      9.63 o
   0   7  12        0.84        0.15      3.35 o
   1   7  12        4.79        2.84      3.69 o
   2   7  12        3.05        4.67      4.83 o
   3   7  12       42.61       56.56      6.35 o
  -4   8  12       38.04       38.56      8.10 o
  -3   8  12       22.04       13.65      6.00 o
  -2   8  12       10.43       19.99      9.63 o
  -1   8  12       12.25       13.33      8.89 o
   0   8  12        7.57       11.07      6.00 o
 -11   1  13        0.00        0.10      4.07 o
 -10   1  13        1.67        4.81      4.19 o
  -9   1  13       33.95       53.47      5.45 o
  -8   1  13        5.39       10.53      4.38 o
  -7   1  13       76.49       58.78      5.07 o
  -6   1  13       83.72       79.60      5.62 o
  -5   1  13        9.63       11.46      1.71 o
  -4   1  13        5.62        7.03      4.28 o
  -3   1  13       45.35       44.55      3.37 o
  -2   1  13       13.85       17.09      2.48 o
  -1   1  13      173.66      173.42      5.62 o
   0   1  13      309.59      308.29      6.30 o
   1   1  13       24.64       23.26      2.83 o
   2   1  13        0.32        2.39      2.14 o
   3   1  13        1.82        0.00      2.03 o
   4   1  13        9.17        4.81      3.17 o
   5   1  13        0.51        0.32      2.33 o
   6   1  13       75.88       65.02      5.56 o
 -10   2  13      127.01      148.20     12.53 o
  -9   2  13        2.64        0.37      3.66 o
  -8   2  13        9.38       10.68      3.02 o
  -7   2  13       92.17       81.77      5.74 o
  -6   2  13       55.93       68.35      5.01 o
  -5   2  13        1.19        2.03      2.23 o
  -4   2  13       64.62       74.12      4.92 o
  -3   2  13      190.89      167.33      8.42 o
  -2   2  13        6.74        6.65      2.12 o
  -1   2  13        3.81        4.22      2.20 o
   0   2  13       49.80       52.86      3.97 o
   1   2  13       42.53       41.79      3.73 o
   2   2  13        1.94        1.04      2.19 o
   3   2  13      115.19      125.65      6.33 o
   4   2  13       16.74       15.19      3.31 o
   5   2  13      130.86      124.12      6.55 o
   6   2  13       34.60       36.55      4.23 o
 -10   3  13       24.00       23.89      9.63 o
  -9   3  13      284.57      283.63     15.60 o
  -8   3  13        2.48        4.99      2.75 o
  -7   3  13       22.63       21.93      3.63 o
  -6   3  13       85.03       92.28      6.05 o
  -5   3  13      711.91      707.97     16.01 o
  -4   3  13        0.08        1.77      2.07 o
  -3   3  13       55.59       58.28      6.63 o
  -2   3  13       11.61        7.67      2.40 o
  -1   3  13       76.49       71.84      4.87 o
   0   3  13      265.62      288.00      7.73 o
   1   3  13        8.69        7.78      2.92 o
   2   3  13      123.87      133.69      6.97 o
   3   3  13      123.83      141.92      7.36 o
   4   3  13      358.51      391.78     12.78 o
   5   3  13       31.19       30.46      3.88 o
   6   3  13        0.25        0.80      2.70 o
  -9   4  13       55.90       62.20      8.63 o
  -8   4  13       81.45       80.47      9.42 o
  -7   4  13        4.43        6.61      2.79 o
  -6   4  13        2.84        1.93      2.24 o
  -5   4  13        5.32        7.58      3.55 o
  -4   4  13      462.99      445.27     14.67 o
  -3   4  13        0.00        0.99      2.76 o
  -2   4  13      230.98      244.81      8.80 o
  -1   4  13      113.28      101.81      5.89 o
   0   4  13      154.55      150.33      7.13 o
   1   4  13      452.15      469.91     11.25 o
   2   4  13        0.45        1.62      2.49 o
   3   4  13      469.98      434.96     14.89 o
   4   4  13      247.42      245.46      9.95 o
   5   4  13        8.18        8.91      4.41 o
  -8   5  13       32.09       54.76     10.37 o
  -7   5  13        3.05        0.00      3.90 o
  -6   5  13       12.91        8.07      3.98 o
  -5   5  13      248.90      261.92     15.16 o
  -4   5  13       63.64       65.22      8.85 o
  -3   5  13       91.18      103.96      8.96 o
  -2   5  13       66.64       64.87      6.38 o
  -1   5  13      112.48      129.00      7.50 o
   0   5  13       37.87       43.56      5.77 o
   1   5  13       14.43       13.70      3.91 o
   2   5  13       28.28       33.39      4.48 o
   3   5  13       63.24       63.46      7.94 o
   4   5  13      142.27      157.00      8.86 o
  -7   6  13      135.58      157.50     19.62 o
  -6   6  13        2.33        5.92      4.71 o
  -5   6  13        0.11        0.74      4.19 o
  -4   6  13      144.80      143.81     12.53 o
  -3   6  13        1.94        7.21      4.95 o
  -2   6  13       22.24       25.89      7.32 o
  -1   6  13       19.02       17.67      6.00 o
   0   6  13       22.83       21.98      5.20 o
   1   6  13       19.30       23.32      4.64 o
   2   6  13        1.32        2.68      3.28 o
   3   6  13       31.18       28.42      4.55 o
  -4   7  13       20.07       15.71      5.87 o
  -3   7  13        1.78        0.00      4.09 o
  -1   7  13      152.30      187.25     15.68 o
   0   7  13        9.74       12.49      6.00 o
   1   7  13       22.25       18.51      8.89 o
 -10   0  14      130.55      160.67     18.51 o
  -9   0  14       13.09       12.59      7.40 o
  -7   0  14        0.53        0.47      2.22 o
  -6   0  14        5.74        5.18      2.04 o
  -5   0  14       73.24       46.65     10.37 o
  -4   0  14      441.23      522.00     26.66 o
  -3   0  14      666.26      664.46     21.72 o
  -2   0  14        1.82        0.37      3.66 o
  -1   0  14       38.08       37.32      4.32 o
   0   0  14      235.71      231.25      8.45 o
   1   0  14      324.91      321.29     11.19 o
   2   0  14       66.09       72.16      7.80 o
   3   0  14        2.35        0.00      2.82 o
   4   0  14        9.49       10.47      4.23 o
   5   0  14       85.54       94.26      9.21 o
 -10   1  14       16.78        8.89      4.71 o
  -9   1  14      141.08      139.65     12.04 o
  -8   1  14        9.67        2.22      5.92 o
  -7   1  14        0.07        2.22      1.82 o
  -6   1  14        6.77        6.98      2.37 o
  -5   1  14      151.96      157.45     12.04 o
  -4   1  14      370.61      340.22     14.91 o
  -3   1  14      153.72      159.74      8.53 o
  -2   1  14       33.09       36.93      3.60 o
  -1   1  14       51.66       50.87      3.62 o
   0   1  14       11.00        9.45      2.45 o
   1   1  14       18.36       18.31      3.01 o
   2   1  14      154.81      158.55      8.96 o
   3   1  14       38.24       36.35      3.91 o
   4   1  14        0.89        0.29      2.27 o
   5   1  14        7.09        4.52      2.70 o
  -9   2  14       64.45       63.52     11.11 o
  -8   2  14      118.77      127.94     18.14 o
  -7   2  14       50.06       44.88      4.51 o
  -6   2  14        0.29        0.26      2.15 o
  -5   2  14        1.10        0.00      6.66 o
  -4   2  14      366.12      377.16     15.96 o
  -3   2  14      191.54      201.06      8.18 o
  -2   2  14       54.55       65.65      4.68 o
  -1   2  14        0.97        0.00      1.93 o
   0   2  14      183.94      198.23      7.83 o
   1   2  14      134.97      149.71      7.95 o
   2   2  14        8.91        5.76      2.60 o
   3   2  14        7.10        5.32      2.64 o
   4   2  14        0.92        3.48      2.54 o
   5   2  14       21.55       16.60      3.41 o
  -9   3  14       78.59       76.96      9.68 o
  -8   3  14        5.10        2.22      3.90 o
  -7   3  14        8.30       11.11      4.12 o
  -6   3  14        8.49        7.42      2.84 o
  -5   3  14       19.37       19.83      5.02 o
  -4   3  14       10.31       16.84      3.67 o
  -3   3  14        6.78        6.71      3.23 o
  -2   3  14       31.07       29.85      3.65 o
  -1   3  14       29.96       27.86      3.57 o
   0   3  14       48.56       51.77      4.50 o
   1   3  14       70.33       72.84      5.36 o
   2   3  14       30.16       27.44      5.25 o
   3   3  14        6.62       11.59      3.26 o
   4   3  14       67.90       71.18      5.82 o
  -8   4  14       27.35       28.29      6.75 o
  -7   4  14       23.39       29.07     11.85 o
  -6   4  14        3.39        4.36      4.43 o
  -5   4  14       39.73       56.27     11.11 o
  -4   4  14       20.92       22.70      4.32 o
  -3   4  14       60.56       61.81      6.04 o
  -2   4  14        2.63        2.61      2.72 o
  -1   4  14      138.89      149.33      7.37 o
   0   4  14       63.95       58.66      5.40 o
   1   4  14       14.34       16.31      3.73 o
   2   4  14      159.80      160.84      7.97 o
   3   4  14       38.95       39.18      4.67 o
  -7   5  14       28.39       24.43      9.63 o
  -6   5  14        0.61        9.63      7.40 o
  -5   5  14        4.90       15.40     12.22 o
  -4   5  14        1.69        2.98      3.80 o
  -3   5  14       28.46       27.71      8.48 o
  -2   5  14        7.78        9.52      3.68 o
  -1   5  14       32.46       28.30      4.29 o
   0   5  14        5.02        7.93      3.76 o
   1   5  14        0.98        2.27      3.54 o
   2   5  14       64.70       77.61      7.43 o
  -5   6  14       12.99       13.12      5.48 o
  -4   6  14       16.40       21.47      6.94 o
  -3   6  14       37.48       44.87      7.44 o
  -2   6  14        9.40        5.21      4.13 o
  -1   6  14       13.35       12.16      6.22 o
   0   6  14       16.00       15.82      5.26 o
  -8   1  15        0.22        0.00      3.90 o
  -7   1  15       10.89       13.68      2.54 o
  -6   1  15       24.58       20.73      5.76 o
  -5   1  15       56.82       60.28      8.10 o
  -4   1  15       11.63        5.84      8.89 o
  -3   1  15       28.11       34.82      5.22 o
  -2   1  15       14.89       22.32      3.50 o
  -1   1  15        1.45        6.11      2.53 o
   0   1  15        2.33        3.27      2.39 o
   1   1  15        7.03        5.11      2.55 o
   2   1  15        5.68        5.02      2.53 o
   3   1  15       19.24       20.18      3.42 o
  -8   2  15        0.85        0.00      3.90 o
  -7   2  15        4.55        6.20      1.99 o
  -6   2  15       22.90       20.20      5.48 o
  -5   2  15      107.98      139.58     27.40 o
  -4   2  15       15.68       18.51      5.24 o
  -3   2  15        4.24        6.66      4.63 o
  -2   2  15        7.89        9.02      2.76 o
  -1   2  15       28.81       34.65      4.39 o
   0   2  15       49.18       51.75      4.66 o
   1   2  15       10.55       13.33      3.21 o
   2   2  15        0.18        0.36      2.55 o
   3   2  15        2.82        2.06      2.74 o
  -7   3  15        4.64        0.37      4.19 o
  -6   3  15      210.70      242.29     15.68 o
  -5   3  15        4.16       14.81      7.40 o
  -4   3  15       30.73       43.69     11.11 o
  -3   3  15       19.33       17.62      4.05 o
  -2   3  15       82.38       80.89      6.09 o
  -1   3  15       28.44       28.73      3.79 o
   0   3  15        9.20       12.19      3.53 o
   1   3  15       15.31       16.46      3.89 o
   2   3  15       18.12       28.25      4.20 o
  -6   4  15        0.63        0.00      5.92 o
  -5   4  15      136.12      132.54     17.03 o
  -4   4  15        7.87       15.28      9.63 o
  -3   4  15        8.00       10.14      4.38 o
  -2   4  15       76.45       73.88      6.83 o
  -1   4  15       55.99       63.19      5.20 o
   0   4  15       26.67       34.80      4.74 o
   1   4  15      174.86      166.87     10.86 o
  -4   5  15       10.93       16.97      6.22 o
  -3   5  15       19.14       25.44      5.45 o
  -2   5  15       38.94       59.65      6.57 o
  -1   5  15      107.57      120.76     12.57 o
  -6   0  16        8.60       18.51      7.40 o
  -5   0  16      421.73      454.62     26.66 o
  -4   0  16       41.19       39.24     10.37 o
  -3   0  16       47.82       54.79     11.11 o
  -2   0  16        0.32        1.62      7.77 o
  -1   0  16        7.69        9.82      4.95 o
   0   0  16      386.48      441.12     13.87 o
   1   0  16        0.44        0.00      3.85 o
  -6   1  16      234.50      249.05     16.73 o
  -5   1  16       10.48       26.67      6.28 o
  -4   1  16        4.88        9.33      5.16 o
  -3   1  16       14.14       18.51      8.14 o
  -2   1  16        4.79        2.53      3.13 o
  -1   1  16       86.29       89.78      6.60 o
   0   1  16       32.91       37.73      4.35 o
   1   1  16      108.18      111.07     14.81 o
  -4   2  16      102.77      103.66     15.55 o
  -3   2  16       22.46       25.17      8.89 o
  -2   2  16        4.61        3.22      3.55 o
  -1   2  16       94.21      105.55      6.47 o
   0   2  16       83.56       92.56      6.91 o
  -4   3  16       21.14       17.77      8.89 o
  -3   3  16       20.14       19.25      8.51 o
  -2   3  16        0.37        0.68      3.30 o
 
